# Supplementary material for: Regulating Fe-spin state by atomically dispersed Mn-N in Fe-N-C catalysts with high oxygen reduction activity
Source: Nat Commun. 2021 Mar 19;12:1734. doi: 10.1038/s41467-021-21919-5 (PMC7979714; doi:10.1038/s41467-021-21919-5)
Supplement: Supplementary file 2 — Source Data [file 41467_2021_21919_MOESM2_ESM.xlsx]

## Sheet: Fig.1
Fig.1c			Fig.1d					Fig.1e
560	780297		0.1	1171000	0.125	1228090		0.23	0.067
560.1	779688		0.2	1179390	0.25	1232420		0.24	0.167
560.2	781545		0.3	1181930	0.375	1234530		0.25	0.4
560.3	781948		0.4	1231390	0.5	1290710		0.26	0.26
560.4	785310		0.5	1309230	0.625	1334920		0.27	0.1
560.5	775266		0.6	1329130	0.75	1339810
560.6	779184		0.7	1312880	0.875	1389810
560.7	775273		0.8	1303750	1	1354630
560.8	774736		0.9	1273810	1.125	1343470
560.9	774438		1	1247910	1.25	1315660
561	780025		1.1	1230030	1.375	1298600
561.1	771948		1.2	1221920	1.5	1258050
561.2	770932		1.3	1210490	1.625	1253440
561.3	772808		1.4	1200490	1.75	1248480
561.4	769417		1.5	1193690	1.875	1233910
561.5	771807		1.6	1193180	2	1251470
561.6	768777		1.7	1191600	2.125	1251240
561.7	766498		1.8	1189600	2.25	1265030
561.8	770624		1.9	1176400	2.375	1267030
561.9	766302		2	1180580	2.5	1270680
562	766552		2.1	1192210	2.625	1274630
562.1	764569		2.2	1206250	2.75	1282730
562.2	767239		2.3	1227130	2.875	1291520
562.3	768502		2.4	1239150	3	1300040
562.4	770677		2.5	1241670	3.125	1334080
562.5	767082		2.6	1254170	3.25	1351810
562.6	768388		2.7	1279170	3.375	1363040
562.7	768306		2.8	1304170	3.5	1297590
562.8	769288		2.9	1312170
562.9	767149		3	1324170
563	765879		3.1	1297920
563.1	764828		3.2	1267150
563.2	763934		3.3	1227130
563.3	769906		3.4	1206250
563.4	769363
563.5	761766
563.6	755884
563.7	761301
563.8	762030
563.9	762331
564	761984
564.1	763805
564.2	762025
564.3	759622
564.4	753487
564.5	753698
564.6	755518
564.7	754097
564.8	758961
564.9	750980
565	753783
565.1	754872
565.2	752098
565.3	753471
565.4	760098
565.5	760574
565.6	757127
565.7	753766
565.8	754732
565.9	755498
566	752165
566.1	754514
566.2	750065
566.3	749679
566.4	749569
566.5	755092
566.6	752601
566.7	754170
566.8	755206
566.9	751477
567	751072
567.1	749589
567.2	750189
567.3	745765
567.4	746746
567.5	750506
567.6	744830
567.7	747686
567.8	742016
567.9	746381
568	741584
568.1	752255
568.2	739700
568.3	737780
568.4	741687
568.5	745261
568.6	751817
568.7	747996
568.8	750206
568.9	747664
569	749676
569.1	740994
569.2	739856
569.3	740574
569.4	744496
569.5	746426
569.6	735018
569.7	744046
569.8	738563
569.9	740193
570	741638
570.1	736148
570.2	735454
570.3	736685
570.4	734831
570.5	739569
570.6	743068
570.7	739397
570.8	741338
570.9	741393
571	736100
571.1	736140
571.2	737520
571.3	736329
571.4	738520
571.5	739709
571.6	735115
571.7	736451
571.8	732978
571.9	737206
572	733111
572.1	739159
572.2	734705
572.3	734891
572.4	741105
572.5	732513
572.6	729448
572.7	729206
572.8	734483
572.9	734388
573	723515
573.1	731816
573.2	730418
573.3	733585
573.4	732528
573.5	729508
573.6	733677
573.7	731409
573.8	725565
573.9	728569
574	730386
574.1	729428
574.2	731607
574.3	731274
574.4	738523
574.5	726106
574.6	733089
574.7	733240
574.8	725456
574.9	724172
575	730973
575.1	728989
575.2	727060
575.3	720205
575.4	724586
575.5	722214
575.6	714206
575.7	719554
575.8	724496
575.9	717052
576	723022
576.1	723165
576.2	725644
576.3	723361
576.4	722029
576.5	714849
576.6	713401
576.7	721251
576.8	718364
576.9	719507
577	721164
577.1	719222
577.2	718506
577.3	723615
577.4	723697
577.5	715809
577.6	719925
577.7	719119
577.8	720600
577.9	727589
578	721037
578.1	715465
578.2	719380
578.3	718034
578.4	721765
578.5	720531
578.6	722519
578.7	718334
578.8	715414
578.9	716093
579	719320
579.1	712293
579.2	718054
579.3	711895
579.4	713356
579.5	717909
579.6	713072
579.7	712332
579.8	711436
579.9	710881
580	711191
580.1	713862
580.2	714431
580.3	714380
580.4	703312
580.5	708216
580.6	715435
580.7	713647
580.8	714908
580.9	711360
581	716796
581.1	711970
581.2	711606
581.3	711083
581.4	714036
581.5	713869
581.6	706401
581.7	710321
581.8	711569
581.9	708603
582	709060
582.1	708002
582.2	714385
582.3	714215
582.4	714646
582.5	706500
582.6	704031
582.7	706477
582.8	705915
582.9	708812
583	701182
583.1	707084
583.2	708360
583.3	707752
583.4	708015
583.5	711174
583.6	711543
583.7	709024
583.8	700351
583.9	703493
584	706361
584.1	699143
584.2	708192
584.3	705288
584.4	706115
584.5	702546
584.6	696439
584.7	701807
584.8	700292
584.9	699913
585	701968
585.1	702005
585.2	704064
585.3	705434
585.4	698876
585.5	704733
585.6	700746
585.7	699415
585.8	702720
585.9	693640
586	699234
586.1	698528
586.2	694208
586.3	689934
586.4	695056
586.5	699379
586.6	696996
586.7	699175
586.8	690513
586.9	691810
587	694570
587.1	689112
587.2	690010
587.3	690508
587.4	690339
587.5	694134
587.6	692366
587.7	689240
587.8	694382
587.9	693821
588	694200
588.1	691366
588.2	684091
588.3	694406
588.4	695332
588.5	687457
588.6	684641
588.7	685380
588.8	686425
588.9	686870
589	685402
589.1	693575
589.2	684816
589.3	687455
589.4	690738
589.5	685300
589.6	689963
589.7	681091
589.8	682581
589.9	682783
590	683495
590.1	679107
590.2	684299
590.3	683186
590.4	677926
590.5	678023
590.6	687649
590.7	683439
590.8	683896
590.9	680726
591	677752
591.1	677387
591.2	678993
591.3	676644
591.4	676445
591.5	676339
591.6	683166
591.7	679850
591.8	679427
591.9	677731
592	684048
592.1	680600
592.2	676750
592.3	678434
592.4	675557
592.5	679850
592.6	681611
592.7	685924
592.8	677392
592.9	678970
593	680222
593.1	679091
593.2	675479
593.3	674402
593.4	671815
593.5	673072
593.6	669436
593.7	667863
593.8	671721
593.9	671635
594	671832
594.1	666727
594.2	667349
594.3	664241
594.4	664290
594.5	670958
594.6	670047
594.7	669197
594.8	669927
594.9	673808
595	667366
595.1	670145
595.2	672324
595.3	673956
595.4	670367
595.5	665200
595.6	671120
595.7	670229
595.8	671237
595.9	673538
596	668380
596.1	670744
596.2	669415
596.3	668968
596.4	665118
596.5	660756
596.6	667335
596.7	664144
596.8	663697
596.9	665690
597	667475
597.1	663188
597.2	663016
597.3	666010
597.4	665119
597.5	660492
597.6	664381
597.7	661255
597.8	660832
597.9	665502
598	663879
598.1	660087
598.2	666206
598.3	664648
598.4	663471
598.5	663602
598.6	665957
598.7	667304
598.8	659622
598.9	658911
599	657982
599.1	660462
599.2	656608
599.3	657100
599.4	661844
599.5	659277
599.6	654478
599.7	652358
599.8	657533
599.9	661032
600	655738
600.1	658781
600.2	654863
600.3	656971
600.4	653733
600.5	652805
600.6	658018
600.7	651548
600.8	653258
600.9	653237
601	655646
601.1	660214
601.2	659964
601.3	652345
601.4	649564
601.5	657885
601.6	656613
601.7	653397
601.8	655744
601.9	654828
602	652557
602.1	654456
602.2	653439
602.3	650437
602.4	647532
602.5	649132
602.6	650792
602.7	649474
602.8	652840
602.9	647352
603	647325
603.1	653708
603.2	645147
603.3	647587
603.4	639344
603.5	642631
603.6	647607
603.7	650621
603.8	654588
603.9	655705
604	651848
604.1	645862
604.2	647643
604.3	649469
604.4	646993
604.5	638578
604.6	647949
604.7	647142
604.8	636980
604.9	644813
605	648572
605.1	646332
605.2	642474
605.3	647921
605.4	640296
605.5	646463
605.6	639154
605.7	639768
605.8	641484
605.9	640087
606	645596
606.1	643031
606.2	644492
606.3	639042
606.4	635360
606.5	633852
606.6	639383
606.7	640441
606.8	644356
606.9	640464
607	636884
607.1	638560
607.2	637400
607.3	643398
607.4	637701
607.5	635352
607.6	634681
607.7	632895
607.8	634886
607.9	634068
608	638008
608.1	639330
608.2	643148
608.3	634167
608.4	635266
608.5	631826
608.6	641869
608.7	642923
608.8	643323
608.9	635934
609	632130
609.1	638172
609.2	637029
609.3	636851
609.4	639433
609.5	635666
609.6	632726
609.7	631063
609.8	633691
609.9	631338
610	634753
610.1	633111
610.2	632988
610.3	632867
610.4	633454
610.5	637731
610.6	632871
610.7	628628
610.8	633963
610.9	630402
611	633293
611.1	638030
611.2	633431
611.3	634584
611.4	629456
611.5	627692
611.6	626627
611.7	629291
611.8	637267
611.9	623855
612	627697
612.1	626373
612.2	627639
612.3	625079
612.4	625111
612.5	626206
612.6	628947
612.7	625784
612.8	625578
612.9	623749
613	623410
613.1	622890
613.2	624560
613.3	629112
613.4	623366
613.5	625708
613.6	628260
613.7	625570
613.8	623228
613.9	629363
614	624711
614.1	620122
614.2	621888
614.3	626403
614.4	618492
614.5	621121
614.6	616770
614.7	621485
614.8	617704
614.9	617156
615	618025
615.1	622110
615.2	622951
615.3	618973
615.4	622064
615.5	619059
615.6	621225
615.7	614878
615.8	623165
615.9	616378
616	619188
616.1	629700
616.2	626728
616.3	620712
616.4	619994
616.5	616176
616.6	617444
616.7	619300
616.8	622187
616.9	617958
617	621745
617.1	614589
617.2	622575
617.3	616312
617.4	613550
617.5	617800
617.6	615409
617.7	616706
617.8	612392
617.9	608819
618	612467
618.1	616958
618.2	614819
618.3	610433
618.4	606905
618.5	607672
618.6	609247
618.7	611978
618.8	611820
618.9	612262
619	613704
619.1	610958
619.2	613084
619.3	608887
619.4	614688
619.5	611152
619.6	614769
619.7	613473
619.8	615201
619.9	609545
620	609238
620.1	613284
620.2	608038
620.3	607421
620.4	612029
620.5	610025
620.6	609894
620.7	607806
620.8	608539
620.9	605007
621	610274
621.1	609806
621.2	610334
621.3	607171
621.4	607201
621.5	611015
621.6	612254
621.7	608841
621.8	606212
621.9	602924
622	610212
622.1	608565
622.2	611084
622.3	608075
622.4	599737
622.5	605558
622.6	605153
622.7	602496
622.8	595345
622.9	598241
623	600985
623.1	602386
623.2	598401
623.3	593289
623.4	597318
623.5	596455
623.6	591754
623.7	592532
623.8	595581
623.9	593399
624	597715
624.1	601458
624.2	595685
624.3	599378
624.4	594985
624.5	594772
624.6	595889
624.7	597331
624.8	597020
624.9	589458
625	595113
625.1	600666
625.2	592407
625.3	593743
625.4	591953
625.5	592427
625.6	591502
625.7	594325
625.8	593804
625.9	589466
626	585076
626.1	599790
626.2	590844
626.3	595087
626.4	595232
626.5	588303
626.6	589493
626.7	582840
626.8	584331
626.9	580244
627	585913
627.1	584728
627.2	588749
627.3	588895
627.4	588531
627.5	585621
627.6	583393
627.7	583004
627.8	586267
627.9	595322
628	590522
628.1	587277
628.2	590640
628.3	585049
628.4	585178
628.5	582089
628.6	581512
628.7	587222
628.8	587800
628.9	592910
629	588433
629.1	586218
629.2	583901
629.3	581851
629.4	584646
629.5	583678
629.6	588357
629.7	583681
629.8	577222
629.9	580873
630	583375
630.1	583844
630.2	582143
630.3	576934
630.4	585959
630.5	584106
630.6	582360
630.7	577714
630.8	584020
630.9	576856
631	584570
631.1	583970
631.2	585444
631.3	581870
631.4	583263
631.5	584160
631.6	588836
631.7	585003
631.8	582610
631.9	577874
632	580656
632.1	580024
632.2	579186
632.3	580371
632.4	573316
632.5	579329
632.6	576601
632.7	575840
632.8	583094
632.9	580127
633	573551
633.1	580560
633.2	581704
633.3	575050
633.4	582241
633.5	573606
633.6	578062
633.7	580314
633.8	574653
633.9	571502
634	576799
634.1	573270
634.2	572034
634.3	574308
634.4	574942
634.5	578261
634.6	572842
634.7	579680
634.8	567772
634.9	575769
635	572777
635.1	573476
635.2	573729
635.3	571182
635.4	568188
635.5	564201
635.6	568567
635.7	565152
635.8	570258
635.9	570943
636	571848
636.1	573940
636.2	574622
636.3	569528
636.4	567607
636.5	564902
636.6	566870
636.7	563712
636.8	567150
636.9	566771
637	567950
637.1	565940
637.2	564899
637.3	566850
637.4	562586
637.5	561401
637.6	561980
637.7	569872
637.8	566657
637.9	566387
638	567238
638.1	560701
638.2	560431
638.3	566159
638.4	562582
638.5	566795
638.6	565881
638.7	561124
638.8	560919
638.9	561545
639	568542
639.1	564652
639.2	561570
639.3	559621
639.4	561402
639.5	555907
639.6	556178
639.7	559338
639.8	554431
639.9	561858
640	558770
640.1	562818
640.2	560193
640.3	560734
640.4	558354
640.5	558854
640.6	560432
640.7	559233
640.8	560537
640.9	558247
641	560354
641.1	560535
641.2	555714
641.3	558027
641.4	556674
641.5	554470
641.6	550315
641.7	558875
641.8	553099
641.9	557892
642	560297
642.1	559123
642.2	558435
642.3	557496
642.4	558579
642.5	557025
642.6	557575
642.7	556822
642.8	558414
642.9	560866
643	558388
643.1	552790
643.2	550516
643.3	554312
643.4	549916
643.5	553532
643.6	554811
643.7	547588
643.8	547395
643.9	551285
644	552607
644.1	558497
644.2	560307
644.3	553262
644.4	555208
644.5	552360
644.6	554206
644.7	561638
644.8	559311
644.9	560414
645	561392
645.1	560808
645.2	560227
645.3	554980
645.4	553385
645.5	559409
645.6	558297
645.7	554479
645.8	555616
645.9	552425
646	558372
646.1	555149
646.2	556988
646.3	558202
646.4	557517
646.5	554444
646.6	554335
646.7	554111
646.8	553638
646.9	552137
647	556740
647.1	552486
647.2	561522
647.3	556485
647.4	555675
647.5	551592
647.6	550518
647.7	550172
647.8	543987
647.9	540137
648	537788
648.1	542443
648.2	543633
648.3	537372
648.4	545533
648.5	536418
648.6	541272
648.7	540863
648.8	540380
648.9	544747
649	538592
649.1	534810
649.2	541464
649.3	533917
649.4	538658
649.5	536045
649.6	535572
649.7	539926
649.8	539427
649.9	532861
650	537102
650.1	532263
650.2	530164
650.3	533354
650.4	529955
650.5	528807
650.6	529939
650.7	533323
650.8	533344
650.9	533344
651	537065
651.1	536647
651.2	532626
651.3	532368
651.4	537159
651.5	533926
651.6	535130
651.7	530491
651.8	533256
651.9	529112
652	531454
652.1	529160
652.2	533393
652.3	528353
652.4	527916
652.5	536289
652.6	531000
652.7	534883
652.8	534802
652.9	532492
653	528669
653.1	533485
653.2	530338
653.3	529242
653.4	534326
653.5	528560
653.6	523011
653.7	528038
653.8	527676
653.9	531587
654	526934
654.1	522883
654.2	522684
654.3	523573
654.4	525068
654.5	524229
654.6	524737
654.7	526058
654.8	525745
654.9	528083
655	525556
655.1	526081
655.2	523280
655.3	529418
655.4	522474
655.5	523660
655.6	525249
655.7	521364
655.8	523095
655.9	528527
656	525065
656.1	522457
656.2	528366
656.3	526050
656.4	522244
656.5	518872
656.6	520125
656.7	528511
656.8	526851
656.9	520698
657	523498
657.1	524799
657.2	525274
657.3	526354
657.4	519788
657.5	524482
657.6	516967
657.7	523299
657.8	518268
657.9	516662
658	519899
658.1	518905
658.2	519218
658.3	516626
658.4	525368
658.5	516405
658.6	522572
658.7	520551
658.8	517731
658.9	516269
659	516605
659.1	517685
659.2	517786
659.3	516322
659.4	519465
659.5	517993
659.6	522132
659.7	521655
659.8	515640
659.9	512823
660	518030
660.1	516714
660.2	519984
660.3	515775
660.4	519339
660.5	514767
660.6	515154
660.7	511986
660.8	517377
660.9	516640
661	517068
661.1	510462
661.2	513387
661.3	515974
661.4	517651
661.5	514078
661.6	515068
661.7	511807
661.8	512851
661.9	510501
662	516856
662.1	520868
662.2	521813
662.3	525327
662.4	517400
662.5	512835
662.6	520041
662.7	512171
662.8	512441
662.9	516519
663	513293
663.1	510152
663.2	509482
663.3	516114
663.4	515048
663.5	507577
663.6	511752
663.7	514580
663.8	511617
663.9	511888
664	507497
664.1	509598
664.2	508577
664.3	513948
664.4	512364
664.5	511873
664.6	509607
664.7	511243
664.8	510170
664.9	512930
665	508652
665.1	512470
665.2	512767
665.3	509926
665.4	511482
665.5	512975
665.6	506619
665.7	510371
665.8	506575
665.9	511161
666	511487
666.1	509435
666.2	512185
666.3	506035
666.4	510826
666.5	510253
666.6	510300
666.7	510185
666.8	506112
666.9	501110
667	511834
667.1	503080
667.2	504815
667.3	508477
667.4	499726
667.5	506261
667.6	507006
667.7	509925
667.8	506895
667.9	504805
668	509724
668.1	502769
668.2	504687
668.3	504887
668.4	502282
668.5	501176
668.6	503721
668.7	503135
668.8	500794
668.9	500797
669	504930
669.1	502128
669.2	505960
669.3	502732
669.4	501913
669.5	504905
669.6	503452
669.7	501987
669.8	503193
669.9	501169
670	497970
670.1	494208
670.2	494085
670.3	499807
670.4	501028
670.5	495741
670.6	501486
670.7	496812
670.8	493996
670.9	496039
671	495972
671.1	491490
671.2	497055
671.3	498198
671.4	495235
671.5	495039
671.6	496860
671.7	491534
671.8	496875
671.9	494583
672	494551
672.1	495616
672.2	488105
672.3	485806
672.4	488978
672.5	484631
672.6	480060
672.7	487936
672.8	492735
672.9	491194
673	487214
673.1	494163
673.2	490074
673.3	486593
673.4	485403
673.5	490106
673.6	489951
673.7	490653
673.8	491103
673.9	487759
674	484807
674.1	485657
674.2	492390
674.3	486415
674.4	494950
674.5	487152
674.6	483818
674.7	486884
674.8	486845
674.9	483376
675	489871
675.1	478498
675.2	481281
675.3	479838
675.4	482062
675.5	479311
675.6	482727
675.7	482626
675.8	490575
675.9	483961
676	485456
676.1	486568
676.2	485236
676.3	484602
676.4	479017
676.5	474854
676.6	483242
676.7	478771
676.8	478704
676.9	481210
677	479996
677.1	482024
677.2	483062
677.3	480867
677.4	473707
677.5	475421
677.6	479599
677.7	477892
677.8	483184
677.9	481353
678	481389
678.1	480451
678.2	474885
678.3	481135
678.4	478238
678.5	477970
678.6	478211
678.7	477598
678.8	472092
678.9	474444
679	478749
679.1	477252
679.2	476198
679.3	471530
679.4	475484
679.5	474161
679.6	475530
679.7	473666
679.8	476471
679.9	475442
680	481544
680.1	475053
680.2	477109
680.3	474029
680.4	475585
680.5	470044
680.6	475750
680.7	472231
680.8	473442
680.9	476073
681	472179
681.1	475718
681.2	475035
681.3	474833
681.4	469834
681.5	469605
681.6	471549
681.7	473232
681.8	475073
681.9	468833
682	475839
682.1	473105
682.2	474606
682.3	473572
682.4	470915
682.5	466575
682.6	474786
682.7	476531
682.8	477683
682.9	470812
683	465144
683.1	468686
683.2	468756
683.3	467080
683.4	468584
683.5	465860
683.6	466036
683.7	470504
683.8	473866
683.9	473106
684	468128
684.1	469932
684.2	464526
684.3	470831
684.4	470724
684.5	475380
684.6	470310
684.7	464220
684.8	465016
684.9	464464
685	462956
685.1	471537
685.2	470081
685.3	473488
685.4	468449
685.5	465066
685.6	462726
685.7	459578
685.8	467842
685.9	462410
686	464510
686.1	464416
686.2	462346
686.3	463576
686.4	464856
686.5	465350
686.6	466666
686.7	466779
686.8	466604
686.9	467892
687	460127
687.1	463245
687.2	462600
687.3	457269
687.4	459359
687.5	463327
687.6	457912
687.7	462280
687.8	464353
687.9	463227
688	453004
688.1	460965
688.2	453900
688.3	462045
688.4	466820
688.5	460340
688.6	464645
688.7	465368
688.8	464842
688.9	466068
689	458897
689.1	461610
689.2	457949
689.3	459676
689.4	462245
689.5	455330
689.6	458711
689.7	465662
689.8	458424
689.9	461251
690	457095
690.1	461315
690.2	460233
690.3	459587
690.4	461430
690.5	459342
690.6	457066
690.7	456606
690.8	456742
690.9	459012
691	460772
691.1	459879
691.2	462939
691.3	463503
691.4	453840
691.5	454841
691.6	451682
691.7	440044
691.8	459266
691.9	460768
692	457750
692.1	460914
692.2	455833
692.3	453443
692.4	457348
692.5	452635
692.6	452827
692.7	450082
692.8	452143
692.9	454903
693	455860
693.1	458889
693.2	453935
693.3	455626
693.4	454813
693.5	452323
693.6	451279
693.7	452095
693.8	450754
693.9	452288
694	450844
694.1	450204
694.2	451074
694.3	457285
694.4	453304
694.5	448658
694.6	458082
694.7	447864
694.8	446885
694.9	446983
695	450405
695.1	452035
695.2	449643
695.3	450891
695.4	450942
695.5	447191
695.6	450844
695.7	448624
695.8	452064
695.9	446837
696	446405
696.1	443106
696.2	445742
696.3	440729
696.4	447040
696.5	445495
696.6	447608
696.7	449509
696.8	445430
696.9	441890
697	441269
697.1	446750
697.2	437565
697.3	441592
697.4	445821
697.5	444306
697.6	445056
697.7	444968
697.8	448930
697.9	441885
698	445120
698.1	444493
698.2	442694
698.3	446514
698.4	440011
698.5	435620
698.6	440811
698.7	442324
698.8	442344
698.9	443986
699	445568
699.1	437412
699.2	438840
699.3	447929
699.4	447845
699.5	437856
699.6	443774
699.7	441385
699.8	435013
699.9	433430
700	438128
700.1	436333
700.2	441493
700.3	435841
700.4	438616
700.5	441227
700.6	440591
700.7	438228
700.8	437953
700.9	442595
701	438662
701.1	438977
701.2	438000
701.3	433573
701.4	436288
701.5	432054
701.6	437124
701.7	439654
701.8	431147
701.9	439313
702	435345
702.1	430613
702.2	434985
702.3	443262
702.4	431750
702.5	437092
702.6	435481
702.7	434710
702.8	433149
702.9	437193
703	436630
703.1	433394
703.2	429244
703.3	434827
703.4	425675
703.5	430458
703.6	430601
703.7	431771
703.8	434371
703.9	433214
704	432065
704.1	430355
704.2	430557
704.3	431175
704.4	426097
704.5	429317
704.6	431393
704.7	429023
704.8	432031
704.9	433397
705	432408
705.1	433838
705.2	431000
705.3	429508
705.4	431291
705.5	431848
705.6	429872
705.7	429209
705.8	426956
705.9	430426
706	435005
706.1	434793
706.2	427884
706.3	429445
706.4	430812
706.5	431760
706.6	427098
706.7	432069
706.8	429799
706.9	434509
707	433808
707.1	435618
707.2	428573
707.3	430520
707.4	427671
707.5	429518
707.6	436949
707.7	434623
707.8	435725
707.9	436703
708	436120
708.1	435539
708.2	430292
708.3	428697
708.4	434721
708.5	433609
708.6	429791
708.7	430927
708.8	427737
708.9	433683
709	430460
709.1	432299
709.2	433514
709.3	432829
709.4	429755
709.5	429647
709.6	429423
709.7	428950
709.8	427448
709.9	432051
710	427798
710.1	436834
710.2	431797
710.3	430987
710.4	426903
710.5	425829
710.6	425483
710.7	418508
710.8	420352
710.9	423014
711	425523
711.1	424162
711.2	421856
711.3	419021
711.4	421682
711.5	420852
711.6	422104
711.7	420844
711.8	423418
711.9	425526
712	420639
712.1	421555
712.2	421075
712.3	420344
712.4	424440
712.5	430343
712.6	423946
712.7	418885
712.8	420304
712.9	422125
713	416513
713.1	415527
713.2	417560
713.3	424598
713.4	419686
713.5	421119
713.6	424711
713.7	417831
713.8	418354
713.9	418821
714	417588
714.1	417311
714.2	423341
714.3	415492
714.4	423983
714.5	420810
714.6	416264
714.7	416777
714.8	413820
714.9	416156
715	419136
715.1	418186
715.2	416816
715.3	414659
715.4	419221
715.5	417773
715.6	413924
715.7	415925
715.8	416590
715.9	413809
716	417306
716.1	415443
716.2	413593
716.3	412514
716.4	416852
716.5	417420
716.6	415603
716.7	416623
716.8	414733
716.9	415908
717	415247
717.1	416200
717.2	405438
717.3	413002
717.4	416099
717.5	417409
717.6	412097
717.7	411894
717.8	412594
717.9	410615
718	409762
718.1	405514
718.2	409234
718.3	411067
718.4	411085
718.5	414978
718.6	411704
718.7	415850
718.8	415252
718.9	410938
719	411101
719.1	408548
719.2	412339
719.3	410204
719.4	410836
719.5	409590
719.6	410656
719.7	413536
719.8	410923
719.9	412549
720	415902
720.1	411761
720.2	412794
720.3	407978
720.4	412516
720.5	411840
720.6	415605
720.7	416399
720.8	408936
720.9	410995
721	411491
721.1	410653
721.2	413813
721.3	414850
721.4	415223
721.5	404497
721.6	410414
721.7	408895
721.8	408137
721.9	406150
722	410544
722.1	407474
722.2	411612
722.3	406288
722.4	405629
722.5	406911
722.6	400487
722.7	408464
722.8	407204
722.9	405040
723	407536
723.1	409990
723.2	408569
723.3	405051
723.4	411466
723.5	406302
723.6	410653
723.7	408031
723.8	408344
723.9	403881
724	404704
724.1	404519
724.2	412242
724.3	408041
724.4	415324
724.5	403047
724.6	409333
724.7	408736

## Sheet: Fig.2
Fig.2a										Fig.2b						Fig.2c						Fig.2d						Fig.2f							Fig.2g			Fig.2h
7024	0.000274972	-5.5454e-05	7038.02	5.87027e-05	-0.000279963	0.000995636	7024	0.000989288		0	0.03766	0.22667	0.03833	0.03484		6459	-0.000443389	-0.00067344	0.000335606	8.79955e-05		0	0.26109	0.10692	0.09933	0.00668		-10.8568	1130850	1130420	1130450	1130450	1130440		1.99882	0.80351		1.99882	0.13105
7028	0.000221398	-9.72789e-05	7048.03	-0.000190133	-0.000462577	-0.000435778	7028	-0.000517051		0.03068	0.03858	0.22516	0.04874	0.04019		6463	-0.000672261	-0.000754334	0.000297106	0.00218		0.03068	0.25917	0.10598	0.09669	0.01046		-10.8138	1131640	1130420	1130450	1130450	1130440		4.74953	0.71579		4.74953	0.12569
7032	8.50196e-05	-0.000227479	7058.03	8.80035e-05	-0.000532707	-0.000246452	7032	-1.78705e-05		0.06136	0.04099	0.22072	0.06966	0.05193		6467	-0.000845872	-0.000835227	0.000180954	0.000588615		0.06136	0.25361	0.10323	0.08891	0.01705		-10.7708	1130230	1130420	1130450	1130450	1130440		7.50707	0.62982		7.50707	0.12077
7036	5.0299e-05	-0.000281146	7068.02	3.5718e-05	-0.000416562	-0.000321097	7036	0.000648437		0.09204	0.04408	0.21361	0.09077	0.06419		6471	-0.000613183	-0.000809881	0.000142474	0.000357435		0.09204	0.24513	0.09889	0.07635	0.02347		-10.7279	1130690	1130420	1130450	1130450	1130440		10.2847	0.56667		10.2847	0.116
7040	-2.3401e-05	-0.000386501	7078.02	0.000158148	5.84001e-05	-0.000572619	7040	-0.000254199		0.12272	0.04699	0.20431	0.10784	0.07368		6475	-0.00054667	-0.000763145	4.59572e-06	0.00018778		0.12272	0.23495	0.09337	0.05964	0.02891		-10.6849	1132640	1130420	1130450	1130450	1130440		13.0526	0.50877		13.0526	0.11139
7044	-0.000228732	-0.000441801	7088.03	-6.45774e-05	0.00114	-0.000700691	7044	-0.000143844		0.1534	0.04899	0.19352	0.11878	0.07859		6479	-0.000788833	-0.000692589	-0.000199442	-0.00115		0.1534	0.22485	0.08732	0.03977	0.03295		-10.6419	1132700	1130420	1130450	1130450	1130440		15.8077	0.45965		15.8077	0.10724
7048	-0.000364248	-0.000431349	7098.03	0.000854247	0.00389	0.00128	7048	-0.000616726		0.18408	0.04963	0.18219	0.1225	0.07793		6483	-0.000440496	-0.000574173	-0.000390201	-0.0012		0.18408	0.21713	0.0817	0.01906	0.0353		-10.5989	1132840	1130420	1130450	1130450	1130440		18.5625	0.4		18.5625	0.10329
7052	-0.000345603	-0.000495956	7108.02	0.00603	0.01331	0.00356	7052	6.66353e-05		0.21476	0.04867	0.17161	0.11866	0.07128		6487	-0.000124212	-0.000455758	-0.000312194	-0.000765795		0.21476	0.21426	0.07778	0.01531	0.03582		-10.556	1132330	1130420	1130450	1130450	1130440		21.3401	0.3614		21.3401	0.09958
7056	-0.000301859	-0.000457172	7108.38	0.0063	0.01427	0.01036	7056	0.000115597		0.24544	0.04616	0.16328	0.10778	0.0589		6491	0.000520014	-0.000413399	-0.000411217	-0.00142		0.24544	0.21823	0.07696	0.03642	0.03443		-10.513	1130430	1130420	1130450	1130450	1130440		24.0927	0.34561		24.0927	0.09586
7060	-0.000246228	-0.000460592	7108.72	0.00675	0.01534	0.01163	7060	-0.000169694		0.27612	0.04247	0.1588	0.09153	0.04229		6495	0.000764457	-0.000386379	-0.00030013	-0.00107		0.27612	0.22975	0.08021	0.05939	0.03118		-10.47	1129920	1130420	1130450	1130450	1130440		26.842	0.33158		26.842	0.09216
7064	-0.00031493	-0.00048272	7109.07	0.00788	0.01659	0.01127	7064	-7.2981e-05		0.3068	0.03838	0.15944	0.07371	0.02759		6499	0.00176	-0.000265453	-0.00026306	-0.000607167		0.3068	0.24798	0.08761	0.08052	0.02625		-10.4271	1130720	1130420	1130450	1130450	1130440		29.631	0.31754		29.631	0.0888
7068	-0.00026229	-0.000383594	7109.43	0.00885	0.01814	0.01256	7068	0.000501236		0.33748	0.03521	0.1657	0.06237	0.03341		6503	0.00292	4.43927e-05	-0.000126299	-0.00078583		0.33748	0.27093	0.09839	0.09825	0.01997		-10.3841	1130340	1130420	1130450	1130450	1130440		32.3668	0.30702		32.3668	0.08571
7072	-0.000118745	-0.000207384	7109.77	0.00994	0.02019	0.01376	7072	0.000326795		0.36816	0.03461	0.17709	0.0679	0.05834		6507	0.00484	0.000354239	-0.000124942	0.000550678		0.36816	0.29617	0.11137	0.11135	0.01305		-10.3411	1130450	1130420	1130450	1130450	1130440		35.1483	0.29825		35.1483	0.08287
7076	-4.96975e-05	-7.52514e-05	7110.13	0.01061	0.02292	0.01505	7076	-0.000913506		0.39884	0.03759	0.19244	0.08918	0.0884		6511	0.00806	0.000917704	0.000405441	0.000370995		0.39884	0.32133	0.12538	0.11882	0.008		-10.2982	1131090	1130420	1130450	1130450	1130440		37.9046	0.28947		37.9046	0.08007
7080	0.000257656	0.000219071	7110.47	0.01114	0.02619	0.01686	7080	-0.000138055		0.42951	0.04364	0.21031	0.11674	0.11863		6515	0.01362	0.00153	0.000761309	0.00267		0.42951	0.34431	0.1394	0.11989	0.01092		-10.2552	1131340	1130420	1130450	1130450	1130440		40.6675	0.28246		40.6675	0.0775
7084	0.000799972	0.00060577	7110.82	0.01156	0.03054	0.01975	7084	-0.000159013		0.46019	0.05135	0.22929	0.14394	0.14638		6519	0.0264	0.00209	0.0014	0.00314		0.46019	0.36339	0.1526	0.11412	0.01853		-10.2122	1131750	1130420	1130450	1130440	1130440		43.4499	0.27544		43.4499	0.075
7088	0.0015	0.00112	7111.18	0.01285	0.0359	0.02188	7088	-0.000952505		0.49087	0.05933	0.24819	0.16687	0.16953		6523	0.02863	0.003	0.00229	0.00496		0.49087	0.37725	0.16431	0.10143	0.02662		-10.1693	1131570	1130410	1130450	1130440	1130440		46.1871	0.26842		46.1871	0.07258
7092	0.00267	0.00161	7111.52	0.01558	0.041	0.02635	7092	-0.00123		0.52155	0.06652	0.26601	0.18301	0.18632		6527	0.03039	0.00459	0.00355	0.00638		0.52155	0.38503	0.17403	0.08223	0.03397		-10.1263	1131160	1130410	1130450	1130440	1130440		48.9468	0.26316		48.9468	0.07044
7096	0.00531	0.0028	7111.88	0.01961	0.04596	0.03154	7096	0.000395458		0.55223	0.07213	0.28196	0.19077	0.19541		6531	0.03058	0.00737	0.0055	0.00879		0.55223	0.3863	0.18143	0.05781	0.03994		-10.0833	1130820	1130410	1130450	1130440	1130440		51.7138	0.25789		51.7138	0.0684
7100	0.01245	0.0044	7112.23	0.02511	0.05006	0.03711	7100	0.00214		0.58291	0.07561	0.29544	0.18958	0.19608		6531.35	0.03271	0.00757	0.00848	0.01053		0.58291	0.38118	0.18641	0.03294	0.04406		-10.0404	1131610	1130410	1130450	1130440	1130440		54.4732	0.25263		54.4732	0.06664
7104	0.01352	0.00708	7112.57	0.0317	0.05354	0.04451	7104	0.00271		0.61359	0.07664	0.30604	0.18024	0.18856		6531.7	0.0356	0.00817	0.0092	0.01107		0.61359	0.37035	0.1891	0.03164	0.04595		-9.99739	1131510	1130410	1130450	1130440	1130440		57.2374	0.24737		57.2374	0.06521
7104.35	0.01477	0.00738	7112.93	0.03817	0.05707	0.05248	7104.35	0.00386		0.64427	0.07509	0.31353	0.16571	0.17467		6532.05	0.03729	0.00854	0.00946	0.01122		0.64427	0.35511	0.18995	0.06187	0.04537		-9.95442	1131410	1130410	1130450	1130440	1130440		60.0084	0.24386		60.0084	0.06395
7104.7	0.01639	0.00767	7113.27	0.04346	0.06027	0.06201	7104.7	0.0029		0.67495	0.07107	0.31786	0.15264	0.15906		6532.4	0.03998	0.00867	0.00959	0.0114		0.67495	0.33745	0.18979	0.09914	0.04218		-9.91145	1131590	1130410	1130450	1130440	1130440		62.7565	0.2386		62.7565	0.06319
7105.05	0.01833	0.00796	7113.62	0.04749	0.06333	0.07019	7105.05	0.00527		0.70563	0.06502	0.31923	0.15208	0.15087		6532.75	0.04291	0.00934	0.01009	0.01212		0.70563	0.32	0.18978	0.1366	0.03642		-9.86848	1131940	1130410	1130450	1130440	1130430		65.5145	0.23509		65.5145	0.06244
7105.4	0.02079	0.00823	7113.98	0.0504	0.06732	0.07726	7105.4	0.00373		0.73631	0.05773	0.31809	0.174	0.16197		6533.1	0.04772	0.00974	0.0107	0.01304		0.73631	0.3058	0.19142	0.1713	0.02847		-9.82551	1130230	1130410	1130450	1130440	1130430		68.2874	0.23158		68.2874	0.06172
7105.75	0.02395	0.00857	7114.32	0.05264	0.07173	0.08197	7105.75	0.00462		0.76699	0.05059	0.31517	0.21833	0.1977		6533.45	0.05149	0.01014	0.01107	0.01373		0.76699	0.29781	0.19627	0.20097	0.01958		-9.78255	1131050	1130410	1130450	1130440	1130430		71.0408	0.22807		71.0408	0.06074
7106.1	0.02863	0.00911	7114.67	0.05354	0.07654	0.08571	7106.1	0.00422		0.79767	0.04563	0.31159	0.27796	0.25326		6533.8	0.05695	0.01106	0.01176	0.01436		0.79767	0.298	0.20559	0.22365	0.0149		-9.73958	1130730	1130410	1130450	1130440	1130430		73.8151	0.22456		73.8151	0.05965
7106.45	0.03508	0.00963	7115.03	0.05245	0.08449	0.08654	7106.45	0.00607		0.82835	0.045	0.30878	0.3458	0.32117		6534.15	0.06282	0.01145	0.0122	0.01461		0.82835	0.30665	0.22003	0.23776	0.02235		-9.69661	1131410	1130410	1130450	1130440	1130430		76.5803	0.22105		76.5803	0.05805
7106.8	0.04464	0.01006	7115.37	0.05249	0.09451	0.08587	7106.8	0.00546		0.85903	0.04922	0.30849	0.41647	0.3954		6534.5	0.07146	0.01244	0.01281	0.01666		0.85903	0.32225	0.2394	0.24224	0.0368		-9.65364	1130650	1130410	1130450	1130440	1130430		79.3502	0.21754		79.3502	0.05628
7107.15	0.05815	0.01082	7115.72	0.05311	0.1068	0.08357	7107.15	0.00481		0.88971	0.05666	0.31259	0.48592	0.4714		6534.85	0.08179	0.0129	0.0136	0.01691		0.88971	0.34233	0.26287	0.23683	0.05349		-9.61067	1130410	1130410	1130450	1130440	1130430		82.092	0.21579		82.092	0.05431
7107.5	0.07555	0.01139	7116.08	0.05313	0.12269	0.08205	7107.5	0.00616		0.92039	0.06499	0.32277	0.55092	0.54552		6535.2	0.09418	0.01367	0.01446	0.01603		0.92039	0.36434	0.28922	0.22245	0.07076		-9.5677	1131500	1130410	1130450	1130440	1130430		84.8642	0.21404		84.8642	0.05223
7107.85	0.09589	0.01221	7116.42	0.05428	0.14093	0.08004	7107.85	0.00602		0.95107	0.07231	0.34021	0.60904	0.61477		6535.55	0.1172	0.01471	0.01516	0.01738		0.95107	0.3864	0.3171	0.20206	0.08766		-9.52473	1131650	1130410	1130450	1130440	1130430		87.6212	0.21053		87.6212	0.04701
7108.2	0.11941	0.01316	7116.78	0.05548	0.16085	0.08044	7108.2	0.00502		0.98175	0.07722	0.36528	0.65858	0.67676		6535.9	0.14316	0.01596	0.01594	0.01923		0.98175	0.40766	0.34524	0.18227	0.10339		-9.48176	1130810	1130410	1130450	1130440	1130430		90.3702	0.20877		90.3702	0.02603
7108.55	0.14422	0.01434	7117.13	0.05743	0.18928	0.08364	7108.55	0.00682		1.01243	0.07872	0.39763	0.69864	0.72976		6536.25	0.18007	0.0177	0.01694	0.02059		1.01243	0.42839	0.37257	0.17478	0.11724		-9.4388	1131060	1130410	1130450	1130440	1130430		93.1411	0.20702		93.1411	0.0143
7108.9	0.16998	0.01569	7117.47	0.05979	0.22252	0.08775	7108.9	0.00745		1.04311	0.07614	0.4363	0.72925	0.77279		6536.6	0.22647	0.02082	0.01809	0.02227		1.04311	0.45002	0.39822	0.19224	0.1286		-9.39583	1130850	1130410	1130450	1130440	1130430		95.8922	0.20526		95.8922	0.01345
7109.25	0.19442	0.01757	7117.82	0.06231	0.25924	0.09577	7109.25	0.00801		1.07379	0.06908	0.48005	0.75137	0.80579		6536.95	0.27468	0.02364	0.01967	0.02188		1.07379	0.47486	0.42165	0.23707	0.13694		-9.35286	1131170	1130410	1130450	1130440	1130430		98.6733	0.20351		98.6733	0.01265
7109.6	0.21766	0.01967	7118.18	0.06545	0.30191	0.1031	7109.6	0.00991		1.10447	0.05751	0.52752	0.76686	0.82962		6537.3	0.32076	0.02934	0.02143	0.02611		1.10447	0.50562	0.44263	0.30161	0.14188		-9.30989	1131260	1130410	1130450	1130440	1130430		101.414	0.20175		101.414	0.0119
7109.95	0.23901	0.02296	7118.52	0.06922	0.34683	0.11454	7109.95	0.01115		1.13515	0.042	0.57735	0.77839	0.84616		6537.65	0.36678	0.03704	0.02317	0.02694		1.13515	0.54475	0.46127	0.37716	0.14321		-9.26692	1131580	1130410	1130450	1130440	1130430		104.193	0.2		104.193	0.01121
7110.3	0.25728	0.02707	7118.87	0.07474	0.39662	0.12614	7110.3	0.01332		1.16583	0.02527	0.62825	0.7891	0.85819		6538	0.40212	0.04578	0.02641	0.02978		1.16583	0.59372	0.47802	0.45717	0.14093		-9.22395	1131510	1130410	1130450	1130440	1130430		106.943	0.19825		106.943	0.01057
7110.65	0.2728	0.03191	7119.23	0.08222	0.44809	0.14091	7110.65	0.01669		1.1965	0.0222	0.67903	0.80216	0.86916		6538.35	0.43277	0.05411	0.03064	0.03563		1.1965	0.65261	0.49366	0.53665	0.13536		-9.18098	1131910	1130410	1130450	1130440	1130430		109.715	0.19649		109.715	0.00999
7111	0.28696	0.03843	7119.57	0.09172	0.49642	0.15884	7111	0.02097		1.22718	0.04306	0.72857	0.82015	0.88273		6538.7	0.45721	0.06188	0.03617	0.04419		1.22718	0.72008	0.50915	0.6116	0.12714		-9.13802	1131510	1130400	1130450	1130440	1130430		112.475	0.19474		112.475	0.00954
7111.35	0.299	0.0458	7119.92	0.10526	0.54455	0.17837	7111.35	0.02479		1.25786	0.07142	0.77583	0.84446	0.90211		6539.05	0.47823	0.06805	0.04455	0.0524		1.25786	0.79371	0.52557	0.67869	0.11745		-9.09505	1131870	1130400	1130450	1130440	1130430		115.236	0.19474		115.236	0.00913
7111.7	0.30883	0.05501	7120.28	0.12238	0.59043	0.20096	7111.7	0.03076		1.28854	0.1018	0.81989	0.87497	0.92934		6539.4	0.49554	0.07264	0.05387	0.06458		1.28854	0.87034	0.5439	0.73521	0.10816		-9.05208	1131700	1130400	1130450	1130440	1130430		117.993	0.19298		117.993	0.0088
7112.05	0.31713	0.06535	7120.62	0.14102	0.63121	0.22759	7112.05	0.03758		1.31922	0.13205	0.85987	0.91006	0.96479		6539.75	0.51279	0.07493	0.06186	0.07453		1.31922	0.9465	0.56487	0.77907	0.10184		-9.00911	1130750	1130400	1130450	1130440	1130430		120.768	0.19123		120.768	0.00852
7112.4	0.32413	0.07421	7120.97	0.16473	0.67199	0.25705	7112.4	0.04529		1.3499	0.16052	0.89502	0.94698	1.00703		6540.1	0.52724	0.07451	0.06892	0.07993		1.3499	1.01864	0.58875	0.80889	0.10125		-8.96614	1130830	1130400	1130450	1130440	1130430		123.529	0.19123		123.529	0.00827
7112.75	0.33059	0.08096	7121.33	0.19506	0.71379	0.28812	7112.75	0.05443		1.38058	0.18565	0.92466	0.98231	1.05313		6540.45	0.53815	0.07457	0.07167	0.08155		1.38058	1.08335	0.61531	0.82405	0.10792		-8.92317	1130070	1130400	1130450	1130440	1130430		126.287	0.18947		126.287	0.00806
7113.1	0.33723	0.08578	7121.68	0.22993	0.75698	0.32366	7113.1	0.06242		1.41126	0.20604	0.9482	1.01253	1.09922		6540.8	0.54657	0.07714	0.07206	0.08199		1.41126	1.13756	0.6438	0.82476	0.12114		-8.8802	1131390	1130400	1130450	1130440	1130430		129.07	0.18947		129.07	0.00786
7113.45	0.34493	0.08791	7122.02	0.2683	0.79763	0.3597	7113.45	0.06943		1.44194	0.22047	0.96517	1.03437	1.14111		6541.15	0.54934	0.08305	0.06903	0.08107		1.44194	1.17857	0.67303	0.81206	0.13865		-8.83724	1132480	1130400	1130450	1130440	1130430		131.8	0.18772		131.8	0.0077
7113.8	0.35474	0.08808	7122.37	0.31336	0.83936	0.39491	7113.8	0.07438		1.47262	0.22806	0.97519	1.04512	1.17473		6541.5	0.55435	0.09185	0.06497	0.0776		1.47262	1.20422	0.70153	0.78789	0.15795		-8.79427	1130420	1130400	1130450	1130440	1130430		134.578	0.18596		134.578	0.00755
7114.15	0.3673	0.0887	7122.73	0.36299	0.88656	0.4347	7114.15	0.07837		1.5033	0.22854	0.97798	1.04274	1.19653		6541.85	0.55755	0.10232	0.0625	0.07934		1.5033	1.21296	0.72766	0.75499	0.17691		-8.7513	1130210	1130400	1130450	1130440	1130430		137.33	0.18596		137.33	0.0074
7114.5	0.38211	0.0885	7123.07	0.41089	0.93091	0.47859	7114.5	0.07856		1.53398	0.22265	0.97338	1.026	1.20366		6542.2	0.5594	0.11757	0.06275	0.08174		1.53398	1.20386	0.74979	0.71685	0.1938		-8.70833	1131440	1130400	1130450	1130440	1130430		140.099	0.18421		140.099	0.00728
7114.85	0.39935	0.08939	7123.42	0.4596	0.97369	0.51884	7114.85	0.07699		1.56466	0.21285	0.96135	0.99445	1.19416		6542.55	0.56847	0.14034	0.06662	0.0917		1.56466	1.17665	0.76638	0.67744	0.20726		-8.66536	1130620	1130400	1130450	1130440	1130430		142.858	0.18421		142.858	0.00714
7115.2	0.41883	0.09052	7123.78	0.50722	1.01851	0.56194	7115.2	0.07566		1.59534	0.2045	0.94194	0.94844	1.16699		6542.9	0.57381	0.17148	0.07374	0.10049		1.59534	1.13179	0.77609	0.64086	0.21623		-8.62239	1130250	1130400	1130450	1130440	1130430		145.622	0.18246		145.622	0.00699
7115.55	0.44156	0.09195	7124.13	0.5501	1.05364	0.60263	7115.55	0.07352		1.62602	0.2065	0.91531	0.88907	1.12207		6543.25	0.59079	0.21087	0.08436	0.11736		1.62602	1.07034	0.77783	0.61069	0.21991		-8.57942	1131180	1130400	1130450	1130440	1130430		148.371	0.18246		148.371	0.00687
7115.9	0.46521	0.09539	7124.47	0.59178	1.07973	0.64513	7115.9	0.07236		1.6567	0.22879	0.88175	0.81806	1.06026		6543.6	0.5968	0.24971	0.09998	0.13918		1.6567	0.99403	0.77086	0.58917	0.21775		-8.53646	1131030	1130400	1130450	1130440	1130430		151.152	0.1807		151.152	0.00675
7116.25	0.48957	0.09908	7124.82	0.63629	1.10369	0.69318	7116.25	0.07174		1.68738	0.2762	0.84162	0.73773	0.98334		6543.95	0.6046	0.27645	0.12073	0.16946		1.68738	0.90512	0.75475	0.57657	0.20951		-8.49349	1129950	1130400	1130450	1130440	1130430		153.914	0.1807		153.914	0.00665
7116.6	0.51621	0.10481	7125.18	0.6835	1.12571	0.73453	7116.6	0.07608		1.71806	0.34674	0.79543	0.65088	0.89395		6544.3	0.61569	0.2958	0.15607	0.20785		1.71806	0.80636	0.72944	0.57105	0.19528		-8.45052	1129330	1130400	1130450	1130440	1130430		156.674	0.17895		156.674	0.00655
7116.95	0.54248	0.11192	7125.53	0.73156	1.14019	0.77391	7116.95	0.08117		1.74874	0.4357	0.74373	0.56066	0.79555		6544.65	0.62213	0.31145	0.19136	0.25347		1.74874	0.70089	0.69522	0.56917	0.17558		-8.40755	1129530	1130400	1130450	1130440	1130430		159.437	0.17895		159.437	0.00645
7117.3	0.56841	0.11931	7125.87	0.78059	1.15266	0.81662	7117.3	0.08974		1.77942	0.53862	0.68722	0.4706	0.69245		6545	0.62523	0.33315	0.23002	0.31146		1.77942	0.59213	0.65275	0.56687	0.15167		-8.36458	1130810	1130390	1130450	1130440	1130430		162.179	0.17719		162.179	0.00635
7117.65	0.59427	0.12933	7126.22	0.83287	1.16648	0.84941	7117.65	0.1011		1.8101	0.65178	0.62667	0.38458	0.58987		6545.35	0.63336	0.36037	0.29843	0.37936		1.8101	0.48373	0.60296	0.56027	0.12613		-8.32161	1132180	1130390	1130450	1130440	1130430		164.949	0.17719		164.949	0.00625
7118	0.61994	0.14089	7126.58	0.88592	1.17963	0.88777	7118	0.11197		1.84078	0.77197	0.56294	0.30696	0.49411		6545.7	0.63959	0.39009	0.3639	0.45884		1.84078	0.3795	0.54711	0.54628	0.10445		-8.27864	1131140	1130390	1130450	1130440	1130420		167.695	0.17544		167.695	0.00615
7118.35	0.6441	0.15491	7126.93	0.93403	1.1963	0.92718	7118.35	0.12699		1.87146	0.89624	0.49703	0.24288	0.4128		6546.05	0.65218	0.41402	0.45441	0.56277		1.87146	0.28358	0.48666	0.52278	0.09666		-8.23568	1129970	1130390	1130450	1130440	1130420		170.483	0.17528		170.483	0.00605
7118.7	0.66613	0.17027	7127.27	0.97989	1.21258	0.96484	7118.7	0.13875		1.90214	1.02178	0.43009	0.19799	0.35422		6546.4	0.66135	0.43295	0.55737	0.63842		1.90214	0.20083	0.42328	0.48867	0.11122		-8.19271	1130390	1130390	1130450	1130440	1130420		173.23	0.17446		173.23	0.00595
7119.05	0.6871	0.18853	7127.62	1.02565	1.22502	1.00141	7119.05	0.15335		1.93282	1.14588	0.36355	0.17587	0.3242		6546.75	0.6701	0.44957	0.68771	0.73257		1.93282	0.1382	0.35878	0.44386	0.14433		-8.14974	1130370	1130390	1130450	1130440	1130420		175.997	0.17361		175.997	0.00586
7119.4	0.70559	0.20869	7127.98	1.0689	1.23634	1.03833	7119.4	0.16748		1.9635	1.26595	0.29928	0.17329	0.32085		6547.1	0.68302	0.46348	0.79271	0.82153		1.9635	0.10528	0.29509	0.38905	0.1875		-8.10677	1130040	1130390	1130450	1130440	1130420		178.749	0.17271		178.749	0.00577
7119.75	0.72297	0.23022	7128.33	1.1074	1.24262	1.07631	7119.75	0.18162		1.99418	1.37953	0.24013	0.18086	0.33408		6547.45	0.6919	0.47865	0.91548	0.89874		1.99418	0.10305	0.23428	0.32566	0.23511		-8.0638	1130260	1130390	1130450	1130440	1130420		181.525	0.17186		181.525	0.00567
7120.1	0.73854	0.25356	7128.67	1.14079	1.24183	1.10633	7120.1	0.19738		2.02485	1.48431	0.19088	0.18978	0.35188		6547.8	0.70728	0.49594	0.99171	0.97334		2.02485	0.11328	0.17866	0.25566	0.28393		-8.02083	1129530	1130390	1130450	1130440	1130420		184.288	0.17099		184.288	0.00558
7120.45	0.75413	0.2782	7129.02	1.17175	1.23871	1.13853	7120.45	0.20986		2.05553	1.57825	0.1594	0.19513	0.36526		6548.15	0.72236	0.51459	1.07701	1.04387		2.05553	0.11941	0.13119	0.18142	0.33182		-7.97786	1130810	1130390	1130450	1130440	1130420		187.041	0.17011		187.041	0.00549
7120.8	0.76729	0.30324	7129.38	1.19534	1.22596	1.17011	7120.8	0.22521		2.08621	1.65954	0.15388	0.19533	0.36888		6548.5	0.74217	0.53451	1.13348	1.10503		2.08621	0.11487	0.09619	0.10555	0.37722		-7.9349	1132180	1130390	1130450	1130440	1130420		189.801	0.16923		189.801	0.0054
7121.15	0.77947	0.33025	7129.73	1.21245	1.20811	1.20026	7121.15	0.24397		2.11689	1.7267	0.17319	0.19106	0.36012		6548.85	0.74799	0.55728	1.19389	1.14182		2.11689	0.09849	0.07906	0.03145	0.41885		-7.89193	1131140	1130390	1130450	1130440	1130420		192.569	0.16832		192.569	0.00531
7121.5	0.79084	0.35945	7130.07	1.2248	1.18975	1.22146	7121.5	0.26214		2.14757	1.77855	0.20696	0.18465	0.33819		6549.2	0.76638	0.5855	1.25685	1.19166		2.14757	0.07309	0.07985	0.04272	0.45566		-7.84896	1129970	1130390	1130450	1130440	1130420		195.339	0.16737		195.339	0.00522
7121.85	0.80304	0.38798	7130.42	1.23331	1.1688	1.24353	7121.85	0.28586		2.17825	1.81428	0.24593	0.17953	0.30355		6549.55	0.78189	0.6146	1.29912	1.22981		2.17825	0.0518	0.08942	0.10791	0.48684		-7.80599	1130390	1130390	1130450	1130440	1130420		198.079	0.16634		198.079	0.00513
7122.2	0.81407	0.42056	7130.77	1.24126	1.14739	1.26077	7122.2	0.30886		2.20893	1.83344	0.28487	0.17947	0.25752		6549.9	0.79691	0.64503	1.334	1.28201		2.20893	0.06813	0.09916	0.16572	0.51173		-7.76302	1130370	1130380	1130450	1130440	1130420		200.859	0.16524		200.859	0.00504
7122.55	0.82435	0.4552	7131.13	1.25091	1.12373	1.27271	7122.55	0.33437		2.23961	1.83592	0.32105	0.18706	0.20205		6550.25	0.81504	0.67703	1.37188	1.32074		2.23961	0.11756	0.10516	0.21409	0.52991		-7.72005	1130040	1130380	1130450	1130440	1130420		203.609	0.16407		203.609	0.00495
7122.9	0.83561	0.48815	7131.48	1.26105	1.09846	1.28425	7122.9	0.36215		2.27029	1.82195	0.35292	0.20248	0.13952		6550.6	0.82503	0.70933	1.40888	1.35253		2.27029	0.17868	0.10637	0.2518	0.54111		-7.67708	1130260	1130380	1130450	1130440	1130420		206.392	0.16284		206.392	0.00486
7123.25	0.84689	0.5239	7131.82	1.27063	1.07469	1.29244	7123.25	0.3924		2.30097	1.7921	0.37962	0.22365	0.07284		6550.95	0.83872	0.74312	1.44043	1.39426		2.30097	0.24364	0.10316	0.27814	0.54527		-7.63412	1130370	1130380	1130450	1130430	1130420		209.145	0.16151		209.145	0.00476
7123.6	0.85896	0.55888	7132.17	1.27917	1.05675	1.29782	7123.6	0.42196		2.33165	1.7472	0.4006	0.2475	0.01539		6551.3	0.85338	0.77235	1.47084	1.41946		2.33165	0.30827	0.0968	0.29295	0.54248		-7.59115	1130040	1130380	1130450	1130430	1130420		211.902	0.16016		211.902	0.00466
7123.95	0.87089	0.59439	7132.52	1.28778	1.03906	1.30236	7123.95	0.45277		2.36233	1.68836	0.41558	0.27103	0.06907		6551.65	0.86815	0.80052	1.49591	1.44464		2.36233	0.36939	0.08932	0.29655	0.53301		-7.54818	1130260	1130380	1130450	1130430	1130420		214.672	0.15878		214.672	0.00456
7124.3	0.88466	0.63115	7132.88	1.29656	1.02211	1.29938	7124.3	0.48419		2.39301	1.61686	0.42444	0.29174	0.13446		6552	0.88017	0.82402	1.50861	1.45816		2.39301	0.42429	0.08331	0.28972	0.51725		-7.50521	1129530	1130380	1130450	1130430	1130420		217.442	0.15727		217.442	0.00448
7124.65	0.89852	0.66515	7133.23	1.30084	1.00805	1.30357	7124.65	0.51475		2.42369	1.53419	0.42721	0.30777	0.1955		6552.35	0.89179	0.84531	1.51528	1.47001		2.42369	0.47067	0.0813	0.27363	0.49573		-7.46224	1130810	1130380	1130450	1130430	1130420		220.193	0.15572		220.193	0.00439
7125	0.91327	0.70067	7133.57	1.29999	0.9962	1.30046	7125	0.54998		2.45437	1.44192	0.42402	0.31779	0.25003		6552.7	0.90203	0.86781	1.51402	1.46671		2.45437	0.50667	0.08448	0.24977	0.46909		-7.41927	1129530	1130380	1130450	1130430	1130420		222.964	0.15416		222.964	0.00428
7125.35	0.928	0.73246	7133.92	1.29471	0.98742	1.30188	7125.35	0.58625		2.48505	1.34172	0.4151	0.32098	0.29662		6553.05	0.91655	0.8898	1.50767	1.46291		2.48505	0.53094	0.09185	0.21988	0.43805		-7.3763	1130810	1130380	1130450	1130430	1130420		225.727	0.15256		225.727	0.00417
7125.7	0.94316	0.76382	7134.27	1.28723	0.97784	1.30074	7125.7	0.62452		2.51573	1.23529	0.40078	0.31697	0.33429		6553.4	0.92455	0.90996	1.493	1.45288		2.51573	0.54259	0.10108	0.18582	0.40338		-7.33333	1132180	1130380	1130450	1130430	1130420		228.471	0.15086		228.471	0.00406
7126.05	0.95758	0.7922	7134.63	1.2774	0.96976	1.29769	7126.05	0.66356		2.54641	1.12433	0.38145	0.30574	0.36254		6553.75	0.94582	0.93056	1.47287	1.43918		2.54641	0.54129	0.10976	0.14955	0.36596		-7.29037	1131140	1130380	1130450	1130430	1130420		231.222	0.14909		231.222	0.00397
7126.4	0.97187	0.81644	7134.98	1.26527	0.9625	1.29488	7126.4	0.70376		2.57709	1.01051	0.35757	0.28764	0.38124		6554.1	0.95246	0.94993	1.44989	1.42901		2.57709	0.5272	0.116	0.1131	0.32669		-7.2474	1129970	1130370	1130450	1130430	1130410		234.008	0.14724		234.008	0.00391
7126.75	0.98398	0.84604	7135.32	1.25254	0.95518	1.28933	7126.75	0.74548		2.60777	0.89545	0.32966	0.26332	0.39064		6554.45	0.96284	0.96748	1.42305	1.4078		2.60777	0.501	0.11848	0.07866	0.28657		-7.20443	1130390	1130370	1130450	1130430	1130410		236.778	0.14528		236.778	0.00386
7127.1	0.99376	0.87323	7135.67	1.24057	0.94665	1.28886	7127.1	0.79182		2.63845	0.78069	0.29827	0.23368	0.39131		6554.8	0.97293	0.99218	1.39608	1.38685		2.63845	0.46387	0.11637	0.04949	0.24673		-7.16146	1130370	1130370	1130450	1130430	1130410		239.533	0.14326		239.533	0.00379
7127.45	1.00026	0.89582	7136.02	1.22994	0.93695	1.28606	7127.45	0.83816		2.66913	0.66771	0.26399	0.19989	0.38404		6555.15	0.98164	1.01173	1.3678	1.36638		2.66913	0.41742	0.10924	0.03319	0.20851		-7.11849	1130040	1130370	1130450	1130430	1130410		242.272	0.14114		242.272	0.00362
7127.8	1.00375	0.91953	7136.38	1.21892	0.93112	1.28863	7127.8	0.88358		2.69981	0.55788	0.22743	0.16345	0.36982		6555.5	0.99464	1.03233	1.34143	1.34524		2.69981	0.36374	0.09706	0.03827	0.17361		-7.07552	1130260	1130370	1130450	1130430	1130410		245.048	0.13892		245.048	0.00352
7128.15	1.00405	0.94303	7136.73	1.20911	0.92575	1.28129	7128.15	0.93139		2.73049	0.4525	0.18921	0.12632	0.3497		6555.85	0.99924	1.04948	1.31694	1.33051		2.73049	0.30544	0.08013	0.05306	0.14437		-7.03255	1130370	1130370	1130450	1130430	1130410		247.825	0.13668		247.825	0.00346
7128.5	1.00016	0.96411	7137.08	1.20055	0.91903	1.27927	7128.5	0.98073		2.76117	0.35281	0.14995	0.09172	0.32479		6556.2	1.00591	1.06697	1.29283	1.31112		2.76117	0.24596	0.05916	0.06724	0.12377		-6.98959	1130040	1130370	1130450	1130430	1130410		250.573	0.13444		250.573	0.0034
7128.85	0.99296	0.98448	7137.43	1.1929	0.91543	1.2753	7128.85	1.02495		2.79184	0.26004	0.11033	0.06629	0.29615		6556.55	1.00775	1.07983	1.27043	1.29473		2.79184	0.19038	0.0357	0.07825	0.1145		-6.94662	1130260	1130370	1130450	1130430	1130410		253.34	0.13218		253.34	0.0033
7129.2	0.98453	1.00302	7137.77	1.18442	0.91398	1.27294	7129.2	1.06902		2.82252	0.17565	0.0711	0.06161	0.26476		6556.9	1.01469	1.09029	1.2494	1.27835		2.82252	0.14737	0.01752	0.08584	0.11662		-6.90365	1129530	1130370	1130450	1130430	1130410		256.103	0.1299		256.103	0.00314
7129.55	0.97359	1.02305	7138.12	1.17543	0.91396	1.2696	7129.55	1.10856		2.8532	0.10239	0.03384	0.07826	0.23147		6557.25	1.01343	1.10404	1.22908	1.26492		2.8532	0.13007	0.03168	0.0905	0.12676		-6.86068	1130810	1130370	1130450	1130430	1130410		258.864	0.12763		258.864	0.00305
7129.9	0.9628	1.03776	7138.47	1.16551	0.91627	1.26341	7129.9	1.1473		2.88388	0.05207	0.01694	0.1029	0.19706		6557.6	1.01102	1.11776	1.21053	1.24634		2.88388	0.1442	0.05948	0.09303	0.14048		-6.81771	1130310	1130360	1130450	1130430	1130410		261.626	0.1254		261.626	0.00295
7130.25	0.95121	1.04974	7138.83	1.15225	0.91947	1.25865	7130.25	1.18031		2.91456	0.06192	0.0467	0.12732	0.1622		6557.95	1.01498	1.12445	1.19213	1.23318		2.91456	0.17743	0.08839	0.09435	0.15435		-6.77474	1130190	1130360	1130450	1130430	1130410		264.377	0.12321		264.377	0.00285
7130.6	0.93923	1.062	7139.18	1.14136	0.92302	1.25215	7130.6	1.20879		2.94524	0.10224	0.08009	0.14819	0.1276		6558.3	1.00542	1.13479	1.18066	1.2216		2.94524	0.21593	0.11602	0.09522	0.16617		-6.73177	1130600	1130360	1130450	1130430	1130410		267.137	0.12107		267.137	0.00273
7130.95	0.92918	1.07331	7139.53	1.12938	0.93057	1.2435	7130.95	1.23185		2.97592	0.14015	0.11178	0.16398	0.09425		6558.65	1.00597	1.14051	1.16666	1.20343		2.97592	0.2524	0.14103	0.09617	0.17464		-6.68881	1130120	1130360	1130450	1130430	1130410		269.91	0.11899		269.91	0.00259
7131.3	0.91933	1.08437	7139.87	1.117	0.93717	1.23452	7131.3	1.25255		3.0066	0.17049	0.14102	0.1739	0.06431		6559	1.0025	1.14722	1.15498	1.19276		3.0066	0.28351	0.16238	0.09731	0.17898		-6.64584	1130090	1130360	1130450	1130430	1130410		272.683	0.11698		272.683	0.00242
7131.65	0.91114	1.09001	7140.22	1.10449	0.9445	1.22758	7131.65	1.26915		3.03728	0.19258	0.16746	0.17762	0.0444		6559.35	1.00168	1.15426	1.1416	1.18148		3.03728	0.30775	0.17924	0.09843	0.17882		-6.60287	1130350	1130360	1130450	1130430	1130410		275.426	0.11502		275.426	0.00232
7132	0.90412	1.09765	7140.57	1.09255	0.95243	1.21876	7132	1.27875		3.06796	0.20681	0.19091	0.17512	0.04732		6559.7	0.99257	1.15605	1.12908	1.17157		3.06796	0.32461	0.19097	0.09909	0.17407		-6.5599	1130100	1130360	1130450	1130430	1130410		278.193	0.11322		278.193	0.00222
7132.35	0.89903	1.1052	7140.92	1.08133	0.95956	1.20773	7132.35	1.28556		3.09864	0.21418	0.21123	0.16672	0.06855		6560.05	0.9873	1.16457	1.11899	1.15699		3.09864	0.33421	0.19713	0.09878	0.16495		-6.51693	1130870	1130360	1130440	1130430	1130400		280.938	0.11145		280.938	0.00214
7132.7	0.89431	1.11135	7141.28	1.07005	0.97135	1.19803	7132.7	1.29104		3.12932	0.21626	0.22837	0.15301	0.09497		6560.4	0.98117	1.17013	1.10805	1.1476		3.12932	0.33713	0.19754	0.09709	0.15206		-6.47396	1130420	1130350	1130440	1130430	1130400		283.712	0.1097		283.712	0.00207
7133.05	0.89118	1.11785	7141.63	1.06038	0.9773	1.19531	7133.05	1.29184		3.16	0.21521	0.24234	0.13492	0.12155		6560.75	0.97474	1.17329	1.09901	1.13645		3.16	0.33434	0.1922	0.09373	0.13647		-6.43099	1129860	1130350	1130440	1130430	1130400		286.479	0.10765		286.479	0.00201
7133.4	0.8892	1.12029	7141.98	1.05008	0.98064	1.18452	7133.4	1.29265		3.19068	0.21376	0.25321	0.11382	0.14648		6561.1	0.97584	1.1809	1.08921	1.13104		3.19068	0.32711	0.18136	0.08864	0.12006		-6.38803	1131730	1130350	1130440	1130430	1130400		289.247	0.10538		289.247	0.00195
7133.75	0.88866	1.12624	7142.33	1.04118	0.98806	1.17409	7133.75	1.28967		3.22136	0.21501	0.26109	0.09179	0.16881		6561.45	0.96284	1.182	1.07858	1.12184		3.22136	0.31692	0.16544	0.08197	0.10599		-6.34506	1131060	1130350	1130440	1130430	1130400		292.013	0.10311		292.013	0.00189
7134.1	0.88934	1.1292	7142.67	1.03326	0.99113	1.16773	7134.1	1.28817		3.25204	0.2218	0.26615	0.07236	0.18788		6561.8	0.96432	1.18279	1.07108	1.1159		3.25204	0.30539	0.14506	0.07408	0.09891		-6.30209	1129900	1130350	1130440	1130420	1130400		294.77	0.10086		294.77	0.00185
7134.45	0.89116	1.13295	7143.02	1.02591	0.99246	1.15711	7134.45	1.28412		3.28272	0.23595	0.26857	0.06145	0.20319		6562.15	0.95647	1.18671	1.06305	1.10724		3.28272	0.29413	0.12098	0.06556	0.10316		-6.25912	1130500	1130350	1130440	1130420	1130400		297.526	0.09865		297.526	0.0018
7134.8	0.89335	1.13871	7143.37	1.02041	0.99123	1.14962	7134.8	1.28165		3.3134	0.25762	0.26859	0.06449	0.21431		6562.5	0.95707	1.19258	1.05535	1.09751		3.3134	0.28459	0.09409	0.05722	0.11916		-6.21615	1130760	1130350	1130440	1130420	1130400		300.296	0.0965		300.296	0.0017
7135.15	0.8969	1.14372	7143.72	1.01604	0.99006	1.1425	7135.15	1.2791		3.34408	0.28559	0.26646	0.07876	0.22095		6562.85	0.95716	1.19222	1.04739	1.09639		3.34408	0.27783	0.06539	0.05011	0.14353		-6.17318	1131240	1130340	1130440	1130420	1130400					--	0.00156
7135.5	0.90059	1.14794	7144.07	1.01384	0.98804	1.13287	7135.5	1.27698		3.37476	0.31789	0.26243	0.09733	0.2229		6563.2	0.95355	1.19557	1.04134	1.08784		3.37476	0.27436	0.03606	0.04534	0.17239		-6.13021	1131710	1130340	1130440	1130420	1130400					--	0.00147
7135.85	0.90536	1.14992	7144.43	1.01181	0.97931	1.12868	7135.85	1.27341		3.40544	0.35235	0.25677	0.11556	0.22007		6563.55	0.95219	1.20003	1.0346	1.08294		3.40544	0.27408	0.01008	0.04364	0.20284		-6.08725	1130490	1130340	1130440	1130420	1130400					--	0.00142
7136.2	0.90862	1.15653	7144.78	1.01078	0.97239	1.12046	7136.2	1.27297		3.43612	0.38699	0.24973	0.13099	0.21246		6563.9	0.95614	1.19821	1.02888	1.07995		3.43612	0.2763	0.02505	0.04482	0.23287		-6.04428	1130270	1130340	1130440	1130420	1130400					--	0.00136
7136.55	0.91348	1.15852	7145.13	1.01069	0.96618	1.11126	7136.55	1.27027		3.4668	0.42007	0.24156	0.14223	0.20021		6564.25	0.95494	1.20294	1.02253	1.07333		3.4668	0.28	0.0512	0.04782	0.261		-6.00131	1131080	1130340	1130440	1130420	1130400					--	0.00127
7136.9	0.91746	1.15855	7145.48	1.01052	0.95846	1.10999	7136.9	1.26973		3.49748	0.45014	0.23247	0.14847	0.18353		6564.6	0.95602	1.20171	1.0173	1.07021		3.49748	0.28402	0.07535	0.05136	0.28612		-5.95834	1131080	1130340	1130440	1130420	1130390					--	0.00115
7137.25	0.921	1.16105	7145.83	1.01141	0.95043	1.09748	7137.25	1.26589		3.52816	0.47601	0.22265	0.14934	0.16278		6564.95	0.95906	1.20245	1.0118	1.06415		3.52816	0.28728	0.09643	0.05448	0.30736		-5.91537	1130120	1130330	1130440	1130420	1130390					--	0.00107
7137.6	0.92419	1.16281	7146.17	1.01237	0.94366	1.09215	7137.6	1.26341		3.55884	0.4967	0.21227	0.14475	0.1384		6565.3	0.95766	1.19824	1.00809	1.06036		3.55884	0.28886	0.11392	0.05653	0.32407		-5.8724	1129270	1130330	1130440	1130420	1130390					--	0.000994686
7137.95	0.92633	1.1635	7146.52	1.01221	0.93305	1.08701	7137.95	1.2604		3.58952	0.51142	0.20145	0.1349	0.11094		6565.65	0.95734	1.19793	1.0034	1.05401		3.58952	0.28806	0.12749	0.05718	0.33577		-5.82943	1129840	1130330	1130440	1130420	1130390					--	0.000933786
7138.3	0.92791	1.16052	7146.87	1.01158	0.92817	1.07557	7138.3	1.25505		3.62019	0.51955	0.19028	0.12027	0.08103		6566	0.96338	1.19185	0.9988	1.05059		3.62019	0.28439	0.13701	0.05632	0.34218		-5.78647	1129750	1130330	1130440	1130420	1130390					--	0.000868305
7138.65	0.92853	1.15868	7147.22	1.01057	0.92427	1.07092	7138.65	1.2501		3.65087	0.52062	0.1788	0.10151	0.04941		6566.35	0.95985	1.18339	0.99449	1.04513		3.65087	0.27759	0.14251	0.05398	0.34318		-5.7435	1129700	1130330	1130440	1130420	1130390					--	0.000816905
7139	0.92861	1.15467	7147.57	1.00876	0.91776	1.06566	7139	1.2435		3.68155	0.51426	0.16706	0.07951	0.01719		6566.7	0.96446	1.17829	0.98854	1.03968		3.68155	0.26757	0.14418	0.05036	0.33882		-5.70053	1131200	1130330	1130440	1130420	1130390					--	0.000777948
7139.35	0.92811	1.15249	7147.92	1.00513	0.91302	1.05645	7139.35	1.23676		3.71223	0.5002	0.15504	0.05537	0.01721		6567.05	0.96649	1.16924	0.98537	1.0334		3.71223	0.2544	0.14235	0.04574	0.32933		-5.65756	1130540	1130320	1130440	1130420	1130390					--	0.000718805
7139.7	0.92755	1.14712	7148.27	1.00174	0.90944	1.04986	7139.7	1.22771		3.74291	0.47826	0.14275	0.03089	0.049		6567.4	0.96076	1.15823	0.97916	1.02827		3.74291	0.23828	0.1375	0.04058	0.31506		-5.61459	1129590	1130320	1130440	1130420	1130390					--	0.000619605
7140.05	0.92645	1.14157	7148.63	0.99711	0.90641	1.04413	7140.05	1.21936		3.77359	0.44833	0.13017	0.01441	0.07974		6567.75	0.96894	1.14837	0.97591	1.0231		3.77359	0.21954	0.1302	0.03546	0.29648		-5.57162	1131220	1130320	1130440	1130420	1130390
7140.4	0.92542	1.13648	7148.98	0.99099	0.90194	1.03867	7140.4	1.20967		3.80427	0.41037	0.11731	0.02883	0.10829		6568.1	0.9691	1.13421	0.97084	1.0198		3.80427	0.19861	0.12111	0.03119	0.27419		-5.52865	1132000	1130320	1130440	1130420	1130380
7140.75	0.9254	1.1276	7149.33	0.9846	0.89723	1.029	7140.75	1.19966		3.83495	0.36445	0.10417	0.05122	0.1339		6568.45	0.97172	1.12256	0.96483	1.01101		3.83495	0.17603	0.11094	0.0287	0.24886		-5.48568	1130610	1130320	1130440	1130410	1130380
7141.1	0.92522	1.12134	7149.68	0.97843	0.89526	1.02771	7141.1	1.19017		3.86563	0.31073	0.09082	0.07227	0.1559		6568.8	0.96783	1.1108	0.96142	1.00653		3.86563	0.15245	0.10047	0.02862	0.22121		-5.44272	1129450	1130310	1130440	1130410	1130380
7141.45	0.92535	1.11213	7150.03	0.97023	0.89173	1.0204	7141.45	1.17906		3.89631	0.24959	0.07737	0.09039	0.17374		6569	0.96869	1.10389	0.9508	0.98766		3.89631	0.12867	0.09044	0.03081	0.19201		-5.39975	1129710	1130310	1130440	1130410	1130380
7141.8	0.92618	1.10296	7150.38	0.96273	0.88806	1.01057	7141.8	1.16829		3.92699	0.18184	0.06402	0.10483	0.18702		6569.15	0.97085	1.09893	0.95547	0.99761		3.92699	0.10575	0.08157	0.03442	0.16202		-5.35678	1128960	1130310	1130440	1130410	1130380
7142	0.92765	1.09704	7150.73	0.95682	0.88674	1.00462	7142	1.16045		3.95767	0.10982	0.05118	0.11515	0.19547		6570.08	0.96894	1.06667	0.94329	0.98491		3.95767	0.08519	0.07441	0.03855	0.13198		-5.31381	1129750	1130310	1130440	1130410	1130380
7142.15	0.93032	1.09308	7151.08	0.9496	0.88407	0.99668	7142.15	1.15772		3.98835	0.05023	0.03971	0.12113	0.19898		6571.18	0.97091	1.03363	0.92669	0.96232		3.98835	0.06926	0.06926	0.04248	0.10259		-5.27084	1132060	1130300	1130440	1130410	1130380
7143.08	0.933	1.07142	7151.43	0.94309	0.8833	0.99195	7143.08	1.13306		4.01903	0.08674	0.03142	0.12278	0.19762		6572.29	0.9702	1.00884	0.91176	0.94373		4.01903	0.06084	0.06606	0.04574	0.0745		-5.22787	1131240	1130300	1130440	1130410	1130380
7144.18	0.93679	1.0448	7151.78	0.93624	0.88359	0.98658	7144.18	1.10632		4.04971	0.17243	0.02927	0.12027	0.19162		6573.43	0.97472	0.98539	0.89545	0.92417		4.04971	0.0615	0.06441	0.04802	0.04831		-5.18491	1131170	1130300	1130440	1130410	1130370
7145.29	0.94089	1.01955	7152.03	0.93077	0.88379	0.97303	7145.29	1.08333		4.08039	0.26677	0.03427	0.11399	0.18138		6574.58	0.97319	0.96548	0.88507	0.90903		4.08039	0.06909	0.06375	0.04917	0.02465		-5.14194	1130660	1130300	1130440	1130410	1130370
7146.43	0.94614	0.99785	7152.13	0.9287	0.88421	0.97792	7146.43	1.06487		4.11107	0.3646	0.04373	0.10445	0.16744		6575.76	0.9771	0.95257	0.87523	0.9		4.11107	0.07983	0.06347	0.04909	0.00709		-5.09897	1129740	1130290	1130440	1130410	1130370
7147.58	0.95103	0.97635	7153.27	0.91207	0.87578	0.96294	7147.58	1.04646		4.14175	0.46373	0.05503	0.09231	0.15048		6576.95	0.97251	0.94376	0.87011	0.89088		4.14175	0.09094	0.06312	0.04778	0.01789		-5.056	1129080	1130290	1130440	1130410	1130370
7148.76	0.95701	0.96026	7154.54	0.89393	0.87581	0.94363	7148.76	1.02817		4.17243	0.56232	0.06679	0.07836	0.13131		6578.16	0.97364	0.9292	0.86925	0.88581		4.17243	0.10091	0.06241	0.04529	0.03311		-5.01303	1129330	1130290	1130430	1130410	1130370
7149.95	0.96211	0.94369	7155.82	0.87593	0.88167	0.92525	7149.95	1.0057		4.20311	0.65864	0.07834	0.06352	0.11087		6579.39	0.97395	0.92034	0.87344	0.88789		4.20311	0.10899	0.06117	0.04175	0.04586		-4.97006	1129330	1130290	1130430	1130410	1130370
7151.16	0.96806	0.92895	7157.12	0.85791	0.88364	0.90825	7151.16	0.98283		4.23379	0.75092	0.08928	0.04891	0.09024		6580.65	0.97043	0.904	0.8823	0.89085		4.23379	0.11491	0.05936	0.03729	0.05593		-4.92709	1131110	1130280	1130430	1130410	1130370
7152.39	0.97251	0.91616	7158.44	0.84138	0.89058	0.89183	7152.39	0.95852		4.26447	0.83745	0.09937	0.03619	0.07073		6581.91	0.97683	0.88831	0.89479	0.90089		4.26447	0.11871	0.05699	0.03211	0.06348		-4.88412	1131290	1130280	1130430	1130400	1130360
7153.65	0.97758	0.90095	7159.78	0.83429	0.90379	0.88173	7153.65	0.93145		4.29515	0.91657	0.1084	0.02804	0.05414		6583.2	0.97795	0.87068	0.91204	0.91344		4.29515	0.12067	0.05409	0.0264	0.06875		-4.84116	1130710	1130280	1130430	1130400	1130360
7154.91	0.982	0.88343	7161.13	0.83289	0.91194	0.8768	7154.91	0.9049		4.32583	0.98672	0.11624	0.02726	0.04298		6584.51	0.97129	0.85328	0.92642	0.92675		4.32583	0.12125	0.05069	0.02038	0.07209		-4.79819	1129320	1130270	1130430	1130400	1130360
7156.2	0.98556	0.86809	7162.51	0.83684	0.92148	0.87463	7156.2	0.87837		4.35651	1.0465	0.12279	0.03233	0.03957		6585.84	0.9736	0.83943	0.9442	0.94552		4.35651	0.12113	0.0468	0.01423	0.0739		-4.75522	1129790	1130270	1130430	1130400	1130360
7157.51	0.98889	0.84945	7163.91	0.84465	0.9353	0.87464	7157.51	0.85235		4.38719	1.0947	0.12795	0.03918	0.04281		6587.18	0.97185	0.83223	0.96075	0.97064		4.38719	0.12105	0.04237	0.00817	0.07459		-4.71225	1129190	1130270	1130430	1130400	1130360
7158.84	0.99167	0.83706	7165.33	0.85502	0.96049	0.88159	7158.84	0.83126		4.41786	1.13034	0.13167	0.04538	0.04877		6588.55	0.97576	0.83379	0.97689	0.97524		4.41786	0.12179	0.03737	0.00241	0.07461		-4.66928	1129080	1130260	1130430	1130400	1130360
7160.18	0.9949	0.8272	7166.76	0.86692	0.98711	0.88942	7160.18	0.81381		4.44854	1.15271	0.13394	0.04993	0.05436		6589.93	0.97354	0.84638	0.99119	0.98835		4.44854	0.12402	0.03174	0.00334	0.07438		-4.62631	1129330	1130260	1130430	1130400	1130350
7161.55	0.99738	0.8262	7168.21	0.88062	1.01122	0.9015	7161.55	0.80391		4.47922	1.16141	0.13474	0.05247	0.0581		6591.33	0.96732	0.86754	1.00336	1.00408		4.47922	0.1281	0.02542	0.00835	0.07431		-4.58334	1129330	1130260	1130430	1130400	1130350
7162.93	0.9993	0.82996	7169.69	0.90186	1.03258	0.9132	7162.93	0.80048		4.5099	1.15632	0.1341	0.05293	0.05941		6592.76	0.97884	0.89258	1.0133	1.01326		4.5099	0.13404	0.0184	0.01293	0.07477		-4.54038	1131110	1130250	1130430	1130400	1130350
7164.33	1.0007	0.84018	7171.18	0.92603	1.04681	0.92735	7164.33	0.80268		4.54058	1.13766	0.13206	0.05146	0.05822		6594.2	0.97509	0.91749	1.02471	1.02618		4.54058	0.14151	0.01073	0.017	0.07604		-4.49741	1131290	1130250	1130430	1130400	1130350
7165.76	1.0063	0.86095	7172.69	0.95731	1.05664	0.94487	7165.76	0.81065		4.57126	1.10592	0.12869	0.04829	0.05478		6595.66	0.97719	0.93857	1.04198	1.04334		4.57126	0.14992	0.00312	0.02058	0.07833		-4.45444	1130710	1130250	1130430	1130390	1130350
7167.2	1.0079	0.88152	7174.22	0.98982	1.06267	0.96018	7167.2	0.82346		4.60194	1.06193	0.12406	0.04373	0.04964		6597.13	0.97345	0.95119	1.05168	1.05629		4.60194	0.15856	0.00734	0.02368	0.08171		-4.41147	1129320	1130240	1130430	1130390	1130340
7168.66	1.00575	0.90182	7175.76	1.01673	1.06291	0.979	7168.66	0.84107		4.63262	1.00675	0.11828	0.03813	0.04364		6598.63	0.97085	0.95626	1.04678	1.05073		4.63262	0.16671	0.01652	0.0263	0.08617		-4.3685	1129790	1130240	1130430	1130390	1130340
7170.13	1.00257	0.91757	7177.34	1.03579	1.05395	0.99497	7170.13	0.86349		4.6633	0.94171	0.11146	0.03187	0.03803		6600.15	0.97361	0.95325	1.04018	1.0453		4.6633	0.17369	0.02611	0.02846	0.0916		-4.32553	1129190	1130230	1130430	1130390	1130340
7171.63	1.0005	0.92918	7178.92	1.04664	1.03612	1.00513	7171.63	0.88743		4.69398	0.86833	0.10373	0.02531	0.03447		6601.69	0.97688	0.95203	1.03183	1.04199		4.69398	0.17892	0.03576	0.03013	0.0978		-4.28256	1130710	1130230	1130430	1130390	1130340
7173.15	0.99981	0.93958	7180.52	1.05253	1.02191	1.01229	7173.15	0.91342		4.72466	0.78827	0.09521	0.01886	0.03449		6603.24	0.97511	0.95092	1.03293	1.03959		4.72466	0.18193	0.04524	0.0313	0.10454		-4.2396	1129320	1130230	1130420	1130390	1130340
7174.69	1.00026	0.94995	7182.15	1.05469	1.00784	1.01807	7174.69	0.94054		4.75534	0.70331	0.08606	0.013	0.03818		6604.82	0.97305	0.95219	1.03315	1.04343		4.75534	0.18233	0.05433	0.0319	0.11153		-4.19663	1131140	1130220	1130420	1130390	1130330
7176.24	0.99728	0.958	7183.8	1.05351	0.99223	1.02563	7176.24	0.96809		4.78602	0.61526	0.07641	0.00867	0.04423		6606.41	0.97769	0.95404	1.03402	1.04549		4.78602	0.17987	0.06279	0.0319	0.11844		-4.15366	1129970	1130220	1130420	1130390	1130330
7177.82	0.99388	0.96103	7185.46	1.05127	0.98097	1.02571	7177.82	0.98768		4.8167	0.52596	0.06642	0.0077	0.05108		6608.02	0.97129	0.9615	1.03554	1.04697		4.8167	0.1744	0.07043	0.03123	0.12496		-4.11069	1130390	1130210	1130420	1130380	1130330
7179.41	0.98965	0.96448	7187.14	1.04671	0.97262	1.02751	7179.41	1.00372		4.84738	0.43716	0.05624	0.01012	0.05762		6609.65	0.98148	0.96471	1.03412	1.04631		4.84738	0.16589	0.07708	0.02988	0.13075		-4.06772	1130370	1130210	1130420	1130380	1130330
7181.02	0.98609	0.96898	7188.85	1.0451	0.96245	1.03172	7181.02	1.016		4.87806	0.35053	0.046	0.01363	0.06314		6611.3	0.9788	0.97039	1.03423	1.04488		4.87806	0.15439	0.08259	0.02786	0.13551		-4.02475	1130040	1130200	1130420	1130380	1130320
7182.65	0.98471	0.97235	7190.57	1.04213	0.94985	1.03171	7182.65	1.02531		4.90874	0.26761	0.03585	0.01714	0.06723		6612.97	0.97815	0.97372	1.03052	1.03915		4.90874	0.14009	0.08686	0.02521	0.13896		-3.98178	1130260	1130200	1130420	1130380	1130320
7184.3	0.98181	0.97716	7192.31	1.03799	0.94159	1.03102	7184.3	1.03279		4.93942	0.18978	0.02594	0.02039	0.06967		6614.66	0.97996	0.9801	1.02643	1.03463		4.93942	0.12328	0.08982	0.02209	0.14084		-3.93882	1130540	1130190	1130420	1130380	1130320
7185.97	0.97662	0.98259	7194.07	1.03048	0.93714	1.0345	7185.97	1.03694		4.9701	0.11843	0.01643	0.02335	0.07037		6616.37	0.98293	0.98455	1.02171	1.02895		4.9701	0.10433	0.09145	0.01876	0.14097		-3.89585	1129590	1130190	1130420	1130380	1130310
7187.66	0.96801	0.98763	7195.84	1.02282	0.93741	1.03461	7187.66	1.03896		5.00078	0.056	0.00767	0.02607	0.06939		6618.09	0.98563	0.98977	1.01805	1.02308		5.00078	0.08379	0.09175	0.01577	0.13922		-3.85288	1131220	1130180	1130420	1130380	1130310
7189.37	0.95656	0.9918	7197.64	1.01629	0.94206	1.03132	7189.37	1.03969		5.03146	0.02605	0.00381	0.02863	0.06684		6619.84	0.98037	0.99547	1.0134	1.01928		5.03146	0.0624	0.09079	0.01402	0.13553		-3.80991	1132000	1130170	1130420	1130370	1130310
7191.09	0.94281	0.99546	7199.45	1.00848	0.9478	1.03273	7191.09	1.03912		5.06214	0.06386	0.01036	0.0311	0.06295		6621.61	0.98098	0.99942	1.00926	1.01332		5.06214	0.04153	0.08863	0.01451	0.1299		-3.76694	1130610	1130170	1130410	1130370	1130300
7192.84	0.92884	0.99707	7201.29	1.00039	0.95322	1.03009	7192.84	1.03633		5.09282	0.10513	0.01744	0.03352	0.05798		6623.39	0.98992	1.00191	1.00254	1.00313		5.09282	0.0254	0.0854	0.01727	0.12245		-3.72397	1129450	1130160	1130410	1130370	1130300
7194.61	0.91898	1.00201	7203.15	0.99165	0.95851	1.02828	7194.61	1.0347		5.1235	0.14052	0.02391	0.03591	0.05222		6625.19	0.99422	1.00666	0.99751	0.99997		5.1235	0.02604	0.08121	0.02142	0.11333		-3.681	1129790	1130150	1130410	1130370	1130300
7196.39	0.91401	1.00337	7205.02	0.98385	0.96464	1.02163	7196.39	1.03166		5.15418	0.1697	0.02961	0.03828	0.04602		6627.01	0.98795	1.00729	0.99222	0.99419		5.15418	0.0417	0.07622	0.02613	0.10282		-3.63804	1128610	1130150	1130410	1130370	1130290
7198.19	0.91445	1.00336	7206.9	0.97759	0.96661	1.01769	7198.19	1.02852		5.18486	0.19321	0.0345	0.04058	0.03971		6628.85	0.99041	1.0096	0.98724	0.99049		5.18486	0.06034	0.07057	0.03086	0.09126		-3.59507	1130050	1130140	1130410	1130360	1130290
7200.01	0.91957	1.00249	7208.82	0.97436	0.9668	1.01151	7200.01	1.02707		5.21553	0.21191	0.03853	0.04276	0.03365		6630.71	0.98953	1.00917	0.98357	0.99014		5.21553	0.07823	0.06445	0.03527	0.07913		-3.5521	1130540	1130130	1130410	1130360	1130290
7201.85	0.92896	1.0019	7210.75	0.97239	0.96897	1.00869	7201.85	1.02254		5.24621	0.22676	0.04171	0.04472	0.0282		6632.59	0.99315	1.00736	0.98114	0.98684		5.24621	0.09411	0.058	0.0391	0.06705		-3.50913	1130720	1130130	1130410	1130360	1130280
7203.71	0.94199	0.9986	7212.7	0.97127	0.97084	1.00391	7203.71	1.01822		5.27689	0.23872	0.04404	0.04635	0.02367		6634.49	0.99525	1.00528	0.97869	0.98263		5.27689	0.10732	0.05141	0.04216	0.05587		-3.46616	1130310	1130120	1130410	1130360	1130280
7205.59	0.9582	0.9959	7214.67	0.97293	0.97563	0.99912	7205.59	1.01216		5.30757	0.24867	0.04555	0.04754	0.02032		6636.41	0.99842	1.00428	0.97754	0.98287		5.30757	0.11743	0.04485	0.04434	0.04679		-3.42319	1129670	1130110	1130400	1130360	1130270
7207.49	0.97499	0.99038	7216.66	0.97676	0.98635	0.99795	7207.49	1.00502		5.33825	0.25728	0.04626	0.04815	0.0182		6638.35	1.00625	1.00016	0.97887	0.98328		5.33825	0.12415	0.0385	0.04553	0.04129		-3.38022	1128320	1130100	1130400	1130350	1130270
7209.41	0.99188	0.98832	7218.66	0.98226	0.99303	0.99466	7209.41	0.997		5.36893	0.26498	0.04622	0.04805	0.01712		6640.3	1.01339	0.99685	0.97925	0.9795		5.36893	0.12733	0.03256	0.04568	0.04039		-3.33726	1128940	1130090	1130400	1130350	1130270
7211.35	1.00386	0.98502	7220.69	0.98716	0.99848	0.99355	7211.35	0.98949		5.39961	0.27191	0.04548	0.04714	0.01666		6642.27	1.01596	0.99113	0.98018	0.98635		5.39961	0.12694	0.02725	0.04478	0.04356		-3.29429	1129470	1130080	1130400	1130350	1130260
7213.3	1.00604	0.9809	7222.73	0.9915	0.99951	0.9889	7213.3	0.98276		5.43029	0.27796	0.0441	0.04534	0.0164		6644.27	1.02	0.9881	0.98338	0.98607		5.43029	0.1231	0.02279	0.04286	0.04905		-3.25132	1129880	1130070	1130400	1130350	1130260
7215.27	0.99844	0.97861	7224.8	0.99428	0.99749	0.98772	7215.27	0.97655		5.46097	0.28282	0.04214	0.04261	0.01606		6646.28	1.00984	0.98445	0.98543	0.98369		5.46097	0.11604	0.01944	0.03998	0.05521		-3.20835	1129420	1130060	1130400	1130340	1130250
7217.27	0.98453	0.97299	7226.88	0.99453	0.99141	0.9834	7217.27	0.97199		5.49165	0.28605	0.0397	0.03899	0.01554		6648.31	1.01091	0.98176	0.98688	0.98835		5.49165	0.10615	0.01733	0.03624	0.06096		-3.16538	1129860	1130050	1130390	1130340	1130250
7219.28	0.96746	0.96862	7228.99	0.99152	0.98208	0.98202	7219.28	0.96685		5.52233	0.2872	0.03683	0.0346	0.01484		6650.36	1.00418	0.97692	0.99102	0.99076		5.52233	0.094	0.01634	0.03178	0.06568		-3.12241	1129880	1130040	1130390	1130340	1130240
7221.31	0.94805	0.9652	7231.11	0.98934	0.97317	0.98077	7221.31	0.96404		5.55301	0.28581	0.03363	0.0297	0.01413		6652.43	1.00018	0.97602	0.99457	0.99128		5.55301	0.08035	0.01609	0.02678	0.06904		-3.07944	1130190	1130030	1130390	1130330	1130230
7223.36	0.9292	0.96369	7233.24	0.98781	0.96335	0.9804	7223.36	0.96261		5.58369	0.28154	0.03019	0.0248	0.01363		6654.52	0.98911	0.97272	0.99715	0.99319		5.58369	0.06634	0.01606	0.02148	0.0709		-3.03647	1130920	1130020	1130390	1130330	1130230
7225.43	0.91639	0.95931	7235.4	0.9881	0.95289	0.97859	7225.43	0.96125		5.61437	0.27415	0.02659	0.02088	0.01356		6656.63	0.98417	0.97278	0.99976	0.99398		5.61437	0.05375	0.01583	0.01623	0.07126		-2.99351	1131540	1130010	1130390	1130330	1130220
7227.52	0.91699	0.95624	7237.58	0.98868	0.95109	0.97918	7227.52	0.95931		5.64505	0.26355	0.02294	0.01941	0.01408		6658.76	0.98715	0.97059	1.00448	0.99763		5.64505	0.04535	0.0151	0.01172	0.0702		-2.95054	1130250	1130000	1130380	1130330	1130220
7229.63	0.93569	0.95751	7239.78	0.99124	0.95618	0.97737	7229.63	0.95909		5.67573	0.24981	0.01935	0.02139	0.01519		6660.9	0.97664	0.96933	1.00734	0.99975		5.67573	0.04415	0.01369	0.00938	0.06789		-2.90757	1130070	1129980	1130380	1130320	1130210
7231.76	0.97168	0.95721	7241.99	0.99142	0.96615	0.98049	7231.76	0.95874		5.70641	0.23316	0.01597	0.02614	0.01673		6663.07	0.96915	0.96994	1.00954	1.00009		5.70641	0.05012	0.01158	0.01058	0.06458		-2.8646	1131400	1129970	1130380	1130320	1130200
7233.9	1.01858	0.95869	7244.23	0.99006	0.97862	0.98249	7233.9	0.95981		5.73709	0.21396	0.01298	0.03226	0.01852		6665.25	0.9655	0.97059	1.01014	1.00309		5.73709	0.06004	0.00897	0.0141	0.06055		-2.82163	1131810	1129950	1130370	1130310	1130190
7236.07	1.06499	0.95789	7246.48	0.98442	0.98995	0.98299	7236.07	0.96026		5.76777	0.19278	0.01069	0.03872	0.02038		6667.45	0.96488	0.97084	1.01215	1.00706		5.76777	0.07086	0.00675	0.01824	0.05615		-2.77866	1130930	1129940	1130370	1130310	1130190
7238.25	1.101	0.95687	7248.75	0.97911	0.99846	0.98041	7238.25	0.96169		5.79845	0.17032	0.00946	0.04492	0.02216		6669.68	0.96089	0.96642	1.01282	1.00809		5.79845	0.08075	0.00736	0.02223	0.05175		-2.73569	1130570	1129920	1130370	1130310	1130180
7240.45	1.11971	0.95663	7251.05	0.97708	0.99948	0.98307	7240.45	0.96413		5.82913	0.14754	0.00948	0.05045	0.02377		6671.92	0.97389	0.96602	1.01854	1.01021		5.82913	0.08867	0.01155	0.02579	0.04777		-2.69273	1131400	1129910	1130360	1130300	1130170
7242.68	1.11683	0.95831	7253.35	0.97808	0.99901	0.98853	7242.68	0.96639		5.85981	0.12572	0.01055	0.05506	0.02514		6674.18	0.97369	0.9642	1.01557	1.0131		5.85981	0.09401	0.01764	0.02877	0.04461		-2.64976	1131810	1129890	1130360	1130300	1130160
7244.92	1.09535	0.95919	7255.69	0.97987	0.99683	0.98773	7244.92	0.97045		5.89049	0.10658	0.01219	0.05858	0.02623		6676.46	0.97777	0.96443	1.0167	1.01069		5.89049	0.09642	0.02473	0.03114	0.04263		-2.60679	1130930	1129870	1130360	1130290	1130150
7247.18	1.06219	0.96136	7258.04	0.98474	0.99632	0.99226	7247.18	0.9735		5.92117	0.09242	0.01404	0.06096	0.02704		6678.75	0.98215	0.96293	1.01755	1.01171		5.92117	0.09577	0.03245	0.03292	0.04201		-2.56382	1130570	1129850	1130350	1130290	1130140
7249.46	1.02419	0.95976	7260.4	0.9926	0.9968	0.9945	7249.46	0.97733		5.95185	0.08557	0.01589	0.06221	0.02757		6681.07	0.98599	0.96583	1.01819	1.01271		5.95185	0.09208	0.04052	0.03415	0.04272		-2.52085	1130070	1129830	1130350	1130280	1130130
7251.75	0.98647	0.96095	7262.79	1.00183	0.99004	0.99919	7251.75	0.98297		5.98253	0.0869	0.01763	0.0624	0.02783		6683.41	0.99183	0.96709	1.01787	1.01383		5.98253	0.08552	0.04874	0.03494	0.04458		-2.47788	1131400	1129810	1130340	1130280	1130120
7254.07	0.95272	0.96373	7270.07	1.00794	1.01219	1.0017	7254.07	0.98893		6.0132	0.09474	0.01923	0.06172	0.02786		6685.76	0.99192	0.96987	1.01795	1.01208		6.0132	0.0764	0.05689	0.0354	0.04728		-2.43491	1131810	1129790	1130340	1130270	1130110
7256.41	0.92736	0.96693	7272.54	1.00909	1.01084	1.00517	7256.41	0.99291		6.04388	0.10616	0.02067	0.06039	0.02766		6688.14	1.00405	0.97551	1.01639	1.0111		6.04388	0.06518	0.06475	0.03568	0.05053		-2.39195	1130550	1129770	1130330	1130270	1130100
7258.76	0.91334	0.97001	7275.01	1.01135	1.01016	1.00615	7258.76	0.9976		6.07456	0.11863	0.02195	0.0587	0.02728		6690.53	1.00033	0.97954	1.01551	1.01202		6.07456	0.05251	0.07211	0.03591	0.05407		-2.34898	1130200	1129740	1130330	1130260	1130090
7261.14	0.91042	0.97565	7277.52	1.01552	1.00913	1.00837	7261.14	0.99977		6.10524	0.1305	0.0231	0.05695	0.02671		6692.94	1.00484	0.98598	1.01275	1.01248		6.10524	0.03939	0.07879	0.03623	0.0577		-2.30601	1129400	1129710	1130320	1130250	1130080
7263.53	0.91685	0.98211	7280.03	1.02017	1.0047	1.00819	7263.53	1.00794		6.13592	0.14075	0.02412	0.05544	0.02598		6695.38	0.99978	0.99218	1.01075	1.00935		6.13592	0.02783	0.0846	0.03674	0.06126		-2.26304	1130970	1129690	1130310	1130250	1130060
7265.94	0.92972	0.98435	7282.57	1.02222	0.99803	1.01207	7265.94	1.01078		6.1666	0.14882	0.02506	0.05441	0.02509		6697.83	1.0003	0.99728	1.00935	1.00929		6.1666	0.02247	0.08938	0.03751	0.06463		-2.22007	1131380	1129660	1130310	1130240	1130050
7268.38	0.94418	0.99147	7285.14	1.02271	0.99206	1.0106	7268.38	1.00968		6.19728	0.15442	0.02591	0.05398	0.02405		6700.3	0.99817	1.00349	1.00649	1.00331		6.19728	0.02736	0.093	0.03854	0.06768		-2.1771	1129040	1129630	1130300	1130230	1130030
7270.83	0.95515	0.99929	7287.71	1.02068	0.98547	1.00704	7270.83	1.01123		6.22796	0.15748	0.0267	0.05414	0.02286		6702.78	0.99463	1.00852	1.00518	1.00436		6.22796	0.03799	0.09537	0.03978	0.0703		-2.13413	1129910	1129590	1130290	1130220	1130020
7273.3	0.95903	1.00435	7290.3	1.01878	0.97782	1.00916	7273.3	1.01304		6.25864	0.1581	0.02742	0.05478	0.02155		6705.29	0.99368	1.0129	1.00223	1.00183		6.25864	0.04968	0.09643	0.04113	0.07236		-2.09117	1129330	1129560	1130280	1130210	1130000
7275.78	0.95619	1.0072	7292.93	1.01721	0.97236	1.00651	7275.78	1.0127		6.28932	0.1565	0.02807	0.05571	0.02015		6707.82	0.98475	1.01579	1.0005	1.00328		6.28932	0.06056	0.09617	0.04248	0.07376		-2.0482	1128630	1129520	1130270	1130200	1129980
7278.29	0.95115	1.01098	7295.57	1.01482	0.97075	1.00915	7278.29	1.01185		6.32	0.15301	0.02864	0.0567	0.01872		6710.37	0.98455	1.01488	0.99945	0.99919		6.32	0.06979	0.09464	0.04366	0.07443		-2.00523	1129670	1129480	1130260	1130190	1129970
7280.82	0.95037	1.01327	7298.22	1.0119	0.97151	1.00487	7280.82	1.01137		6.35068	0.14807	0.02911	0.05758	0.01739		6712.93	0.98806	1.01318	0.9975	0.99599		6.35068	0.07693	0.09193	0.04454	0.07429		-1.96226	1129730	1129440	1130250	1130180	1129950
7283.37	0.95628	1.00999	7300.88	1.00865	0.97708	1.00748	7283.37	1.01112		6.38136	0.14222	0.02945	0.0582	0.01631		6715.51	0.99286	1.01192	0.9973	0.99716		6.38136	0.08176	0.08822	0.04497	0.07333		-1.91929	1129370	1129390	1130230	1130170	1129920
7285.93	0.96556	1.01026	7303.58	1.00186	0.98426	1.00306	7285.93	1.00878		6.41204	0.13602	0.02963	0.05849	0.01572		6718.12	0.98853	1.01059	1.00006	1.00155		6.41204	0.08422	0.08376	0.04484	0.07158		-1.87632	1129870	1129340	1130220	1130160	1129900
7288.51	0.98302	1.00838	7306.3	0.99642	0.98929	1.00069	7288.51	1.00711		6.44272	0.1301	0.02964	0.05845	0.01582		6720.74	0.99398	1.00628	1.01179	1.01645		6.44272	0.08436	0.07887	0.04406	0.06914		-1.83335	1130500	1129290	1130200	1130150	1129880
7291.12	0.99494	1.00406	7309.02	0.99115	0.9937	0.99704	7291.12	1.0066		6.4734	0.12505	0.02944	0.05811	0.01673		6723.38	1.0072	1.00521	0.99411	0.99146		6.4734	0.08238	0.07398	0.04262	0.06618		-1.79039	1129590	1129230	1130190	1130140	1129850
7293.74	1.01017	1.00263	7311.77	0.98549	1.00027	0.99378	7293.74	1.00493		6.50408	0.12133	0.02901	0.05753	0.01841		6726.04	0.99729	1.00416	0.9887	0.99059		6.50408	0.07858	0.06961	0.04055	0.06297		-1.74742	1130160	1129170	1130170	1130120	1129830
7296.38	1.0237	0.99776	7314.54	0.9795	1.00634	0.99502	7296.38	1.00403		6.53476	0.11923	0.02834	0.05678	0.02069		6731.42	0.99886	0.99984	0.99158	0.99221		6.53476	0.07338	0.06631	0.03799	0.05985		-1.70445	1129770	1129100	1130150	1130110	1129800
7299.04	1.03289	0.99661	7317.33	0.97451	1.00882	0.99291	7299.04	1.00306		6.56544	0.11878	0.02741	0.05591	0.02337		6734.14	0.99732	0.99695	0.99291	0.99326		6.56544	0.06731	0.06459	0.03522	0.05726		-1.66148	1129590	1129030	1130120	1130090	1129770
7301.72	1.04112	0.99468	7320.14	0.97134	1.00958	0.99202	7301.72	1.00106		6.59612	0.11976	0.02623	0.05495	0.02623		6736.87	0.99217	0.99776	0.99384	0.99402		6.59612	0.06096	0.06474	0.03268	0.05563		-1.61851	1130270	1128950	1130090	1130080	1129730
7304.42	1.05159	0.99313	7322.96	0.97165	1.01123	0.99334	7304.42	0.9987		6.6268	0.12175	0.02479	0.05387	0.02911		6739.63	0.98958	0.99603	0.9949	0.9939		6.6268	0.05504	0.06676	0.03098	0.05532		-1.57554	1128840	1128860	1130060	1130060	1129700
7307.14	1.06358	0.99284	7325.81	0.97468	1.01064	0.99109	7307.14	0.99585		6.65748	0.12426	0.0231	0.05263	0.03185		6742.4	0.98526	0.99169	1.00357	1.00486		6.65748	0.05019	0.07031	0.03078	0.05645		-1.53257	1128400	1128770	1130030	1130040	1129660
7309.87	1.072	0.99175	7328.68	0.97957	1.0103	0.99284	7309.87	0.99305		6.68816	0.12679	0.02119	0.05111	0.03431		6745.2	0.98574	0.9907	0.99225	0.99001		6.68816	0.04694	0.07488	0.03245	0.05892		-1.48961	1128470	1128660	1129990	1130020	1129620
7312.63	1.07139	0.99048	7331.56	0.98679	1.00907	0.99061	7312.63	0.9917		6.71884	0.12892	0.01908	0.04923	0.0364		6748.01	0.98186	0.99081	0.99378	0.98994		6.71884	0.0454	0.0799	0.03586	0.06236		-1.44664	1129010	1128540	1129940	1129990	1129570
7315.4	1.0581	0.99105	7334.45	0.99432	1.00816	0.98986	7315.4	0.99138		6.74952	0.13032	0.01681	0.04686	0.03804		6750.84	0.98364	0.99134	1.00126	0.99969		6.74952	0.04527	0.08486	0.04052	0.06633		-1.40367	1128290	1128420	1129890	1129970	1129520
7318.2	1.03542	0.98998	7337.37	1.00049	1.00673	0.9915	7318.2	0.99166		6.7802	0.13078	0.01441	0.04393	0.03915		6753.69	0.98283	0.99108	1.00139	1.02132		6.7802	0.04587	0.08934	0.04579	0.07035		-1.3607	1128730	1128270	1129830	1129940	1129470
7321.01	1.01146	0.98947	7340.31	1.00757	1.00502	0.99111	7321.01	0.99398		6.81087	0.13019	0.01195	0.04038	0.0397		6756.56	0.98426	0.9913	1.00153	0.97551		6.81087	0.04648	0.09299	0.05109	0.07402		-1.31773	1128020	1128110	1129760	1129910	1129410
7323.84	0.9907	0.98993	7343.28	1.01136	1.00203	0.99204	7323.84	0.99486		6.84155	0.12853	0.00948	0.03621	0.03967		6759.45	0.98729	0.99072	1.00167	1.00096		6.84155	0.04651	0.09557	0.05598	0.077		-1.27476	1127470	1127930	1129680	1129880	1129350
7326.69	0.97479	0.99134	7346.25	1.01373	1.0037	0.99229	7326.69	0.99718		6.87223	0.12588	0.00711	0.03147	0.03907		6762.36	0.99158	0.99321	1.01191	1.01578		6.87223	0.04553	0.09688	0.06009	0.07902		-1.23179	1127530	1127720	1129580	1129840	1129280
7329.56	0.96432	0.99315	7349.26	1.01101	1.00283	0.99472	7329.56	0.99745		6.90291	0.12239	0.00503	0.02626	0.03793		6765.29	0.9967	0.99265	0.99481	0.99184		6.90291	0.04331	0.09682	0.06313	0.07992		-1.18882	1128300	1127490	1129470	1129800	1129200
7332.45	0.95933	0.9941	7352.27	1.00953	0.99893	0.99349	7332.45	0.99844		6.93359	0.11824	0.00371	0.0208	0.03629		6768.23	0.99685	0.99419	1.00049	1.00103		6.93359	0.03976	0.09531	0.06492	0.07957		-1.14586	1126570	1127220	1129330	1129760	1129120
7335.36	0.95948	0.99532	7355.31	1.00765	0.99888	0.99356	7335.36	0.99861		6.96427	0.11365	0.0038	0.01551	0.03423		6771.2	1.00297	0.99492	1.0029	1.00403		6.96427	0.03491	0.09236	0.06534	0.07795		-1.10289	1125750	1126900	1129160	1129720	1129030
7338.29	0.96136	0.99687	7358.35	1.00466	0.99814	0.99466	7338.29	0.99768		6.99495	0.10887	0.00502	0.01136	0.03181		6774.18	1.00193	0.99363	1.00471	1.00637		6.99495	0.0289	0.08801	0.06435	0.07508		-1.05992	1124600	1126540	1128960	1129660	1128920
7341.23	0.96241	0.99789	7361.44	1.00227	0.99877	0.99601	7341.23	0.99739		7.02563	0.10411	0.00659	0.0103	0.02913		6777.19	1.00835	0.99427	1.00595	1.00376		7.02563	0.02191	0.08233	0.06202	0.07105		-1.01695	1124950	1126110	1128720	1129610	1128810
7344.2	0.96306	0.9997	7364.52	0.99859	0.9984	0.99582	7344.2	0.99758		7.05631	0.09955	0.00811	0.01308	0.02629		6783.25	1.0076	0.99519	1.00706	1.0016		7.05631	0.01421	0.07544	0.05853	0.066		-0.97398	1125390	1125610	1128420	1129540	1128680
7347.18	0.96403	1.00164	7367.64	0.9958	0.9984	0.99619	7347.18	0.99764		7.08699	0.09533	0.00945	0.01772	0.02337		6786.31	1.0094	0.99474	1.00059	0.99805		7.08699	0.0061	0.06752	0.05414	0.06011		-0.93101	1124580	1125020	1128060	1129470	1128540
7350.19	0.96532	1.00249	7370.77	0.99225	0.99924	0.99735	7350.19	0.99677		7.11767	0.09151	0.01053	0.02275	0.02047		6789.39	1.00862	0.99722	0.98622	0.98358		7.11767	0.00244	0.05875	0.04931	0.05361		-0.88804	1123840	1124330	1127630	1129390	1128380
7353.21	0.96639	1.0045	7373.91	0.98988	0.99879	0.99767	7353.21	0.99565		7.14835	0.08813	0.01132	0.02754	0.01766		6792.49	1.00902	0.99132	1.00315	1.00101		7.14835	0.01045	0.04938	0.04465	0.04677		-0.84508	1123450	1123530	1127120	1129300	1128190
7356.25	0.96514	1.00361	7377.09	0.98897	1.00044	0.9985	7356.25	0.99396		7.17903	0.08514	0.01179	0.0318	0.01502		6795.61	1.00428	0.99434	1.00283	1.00295		7.17903	0.01818	0.03975	0.04099	0.03989		-0.80211	1123410	1122620	1126550	1129200	1127990
7359.31	0.96151	1.00393	7380.28	0.98829	1.00206	0.9993	7359.31	0.99388		7.20971	0.08249	0.01193	0.03537	0.01259		6798.74	1.00131	0.99541	1.00207	1.0007		7.20971	0.02525	0.03036	0.03919	0.03332		-0.75914	1122760	1121640	1125970	1129080	1127740
7362.39	0.95864	1.00376	7383.48	0.98697	1.00512	0.99893	7362.39	0.99473		7.24039	0.08012	0.01174	0.03814	0.01046		6801.9	1.0066	0.99541	1.00215	1.00347		7.24039	0.03147	0.02223	0.03985	0.02744		-0.71617	1120690	1120680	1125450	1128950	1127470
7365.49	0.95955	1.00259	7386.7	0.98636	1.00772	0.99798	7365.49	0.99468		7.27107	0.07802	0.01122	0.04008	0.00869		6811.48	1.00233	1.00028	0.99551	0.99535		7.27107	0.03668	0.01754	0.04285	0.02267		-0.6732	1118580	1119810	1125110	1128790	1127140
7368.61	0.9674	1.00361	7389.95	0.98648	1.00859	1.00033	7368.61	0.99452		7.30175	0.07618	0.0104	0.04117	0.00741		6814.71	0.99572	0.9983	0.99903	1.00158		7.30175	0.04078	0.01889	0.04752	0.01939		-0.63023	1119130	1119120	1125050	1128620	1126770
7371.74	0.98165	1.00285	7393.21	0.98656	1.01256	0.99835	7371.74	0.99513		7.33243	0.07465	0.00928	0.04145	0.00677		6817.96	0.99614	0.99948	0.99846	1.00205		7.33243	0.04373	0.02487	0.05301	0.01772		-0.58726	1119670	1118600	1125280	1128420	1126320
7374.9	0.99884	1.00415	7396.49	0.9891	1.01516	0.99979	7374.9	0.9969		7.36311	0.07348	0.00792	0.04098	0.00685		6821.23	0.99244	1.00313	0.99786	1.00297		7.36311	0.04553	0.03249	0.05857	0.01731		-0.5443	1117770	1118140	1125730	1128180	1125790
7378.07	1.01504	1.00281	7399.8	0.99328	1.01541	0.99847	7378.07	0.99852		7.39379	0.07272	0.00633	0.03984	0.00755		6824.52	0.99228	1.00362	0.99795	1.00468		7.39379	0.04624	0.04025	0.06367	0.01749		-0.50133	1117390	1117590	1126300	1127900	1125150
7381.27	1.02954	1.0037	7403.12	0.99756	1.01518	0.99988	7381.27	0.99978		7.42447	0.0724	0.00459	0.03815	0.00863		6837.87	0.99346	1.00828	0.99696	1.00544		7.42447	0.04596	0.04752	0.0679	0.01765		-0.45836	1116590	1116770	1126880	1127580	1124370
7384.48	1.04242	1.00403	7406.46	1.00238	1.01322	1.00071	7384.48	1.00132		7.45515	0.07245	0.00282	0.03601	0.00991		6841.25	0.99639	1.00429	0.99717	1.0044		7.45515	0.04484	0.05397	0.07101	0.01744		-0.41539	1114080	1115500	1127410	1127210	1123430
7387.71	1.05322	1.00397	7409.82	1.00629	1.01143	1.00065	7387.71	1.00291		7.48583	0.07275	0.0016	0.03355	0.01122		6844.66	0.99058	1.01031	0.99784	1.00657		7.48583	0.04304	0.05944	0.07282	0.01678		-0.37242	1113560	1113620	1127880	1126770	1122260
7390.96	1.06065	1.00508	7413.19	1.00916	1.00747	0.99964	7390.96	1.00204		7.51651	0.07311	0.00249	0.03089	0.01245		6848.08	0.99551	1.00827	0.99906	1.00534		7.51651	0.04073	0.0638	0.07325	0.01585		-0.32945	1112100	1111030	1128270	1126260	1120820
7394.23	1.06262	1.00513	7416.6	1.01094	1.0041	1.00138	7394.23	1.00271		7.54719	0.07328	0.0044	0.02816	0.01353		6851.52	0.9999	1.00926	0.99898	1.00465		7.54719	0.03809	0.06701	0.07229	0.01509		-0.28648	1107910	1108060	1128590	1125670	1119030
7397.52	1.05777	1.0067	7420.01	1.00887	1.00331	1.00137	7397.52	1.00383		7.57787	0.07298	0.00647	0.02547	0.0144		6854.98	0.99842	1.00736	0.99879	1.00092		7.57787	0.03529	0.06906	0.07	0.0152		-0.24352	1105620	1105480	1128850	1125010	1116830
7400.83	1.04466	1.00565	7423.44	1.00819	1.0023	1.00162	7400.83	1.00386		7.60854	0.07195	0.00853	0.02293	0.01503		6858.46	1.00668	1.00597	0.99969	1.00445		7.60854	0.03246	0.07001	0.06646	0.01678		-0.20055	1103440	1103270	1129070	1124280	1114180
7404.16	1.02354	1.00475	7426.9	1.00574	1.00178	1.00029	7404.16	1.00445		7.63922	0.06995	0.01051	0.02062	0.0154		6861.96	1.00571	1.00385	1.00038	1.00239		7.63922	0.02968	0.06995	0.06184	0.01994		-0.15758	1101310	1100690	1129240	1123530	1111160
7407.5	0.99806	1.005	7430.38	1.00219	1.00337	1.00048	7407.5	1.00218		7.6699	0.06678	0.01236	0.01866	0.01553		6865.48	1.00346	1.00292	1.00019	1.00249		7.6699	0.027	0.06907	0.0563	0.02429		-0.11461	1097780	1097690	1129390	1122800	1108020
7410.87	0.97556	1.00793	7433.87	1.0001	1.00214	1.00018	7410.87	1.0017		7.70058	0.06234	0.01404	0.01717	0.01545		6869.01	1.00292	1.00092	1.00104	1.0026		7.70058	0.02441	0.0676	0.05007	0.02935		-0.07164	1093950	1094940	1129510	1122190	1105290
7414.25	0.9637	1.00832	7437.38	0.99594	1.00053	1.00165	7414.25	1.00075		7.73126	0.05659	0.01551	0.01626	0.01523		6872.57	1.0126	0.99954	1.00117	0.99992		7.73126	0.02189	0.06586	0.04337	0.03472		-0.02867	1091880	1093320	1129610	1121770	1103680
7417.66	0.96235	1.0069	7440.91	0.99343	1.00157	1.00171	7417.66	0.9998		7.76194	0.04966	0.01677	0.01608	0.01496		6876.15	1.01015	0.99751	1.00162	0.99848		7.76194	0.01936	0.06427	0.03646	0.04006		0.0143	1092280	1093450	1129700	1121640	1103660
7421.08	0.96764	1.00697	7444.46	0.99085	0.99957	1.00069	7421.08	0.99865		7.79262	0.04186	0.01777	0.01667	0.01471		6879.74	1.00391	0.99611	1.00204	0.99875		7.79262	0.01678	0.06329	0.02956	0.04511		0.05726	1095760	1095260	1129770	1121810	1105090
7424.52	0.97432	1.0079	7448.03	0.9887	0.99754	1.00226	7424.52	0.99712		7.8233	0.03401	0.01852	0.01803	0.01457		6883.35	1.00577	0.99762	1.00158	1.00004		7.8233	0.01415	0.06338	0.02295	0.04969		0.10023	1099900	1098130	1129830	1122250	1107360
7427.98	0.9784	1.00758	7451.61	0.98759	0.99916	1.01027	7427.98	0.99694		7.85398	0.02796	0.019	0.02002	0.0146		6886.98	0.9998	0.99778	1.00241	0.99885		7.85398	0.0115	0.06491	0.01687	0.05362		0.1432	1102020	1101290	1129890	1122880	1109770
7431.46	0.9797	1.00649	7455.22	0.98871	1.00151	0.99021	7431.46	0.99664		7.88466	0.02696	0.0192	0.02252	0.01481		6890.64	1.00278	0.99835	1.00278	0.99856		7.88466	0.00903	0.06807	0.01167	0.05682		0.18617	1102260	1104180	1129930	1123600	1111840
7434.96	0.98115	1.00552	7458.85	0.99062	1.00148	0.9998	7434.96	0.99699		7.91534	0.03285	0.01913	0.02536	0.01516		6894.31	1.00581	0.99733	1.00225	0.99961		7.91534	0.00719	0.07279	0.00791	0.05922		0.22914	1104760	1106520	1129970	1124340	1113360
7438.48	0.98376	1.00409	7462.5	0.99277	1.00192	1.0091	7438.48	0.99839		7.94602	0.04364	0.0188	0.02839	0.01558		6897.99	0.99898	0.99775	1.00289	0.9981		7.94602	0.00677	0.07883	0.00654	0.06082		0.27211	1107800	1108180	1130010	1125030	1114260
7442.01	0.98622	1.00336	7466.16	0.99452	1.00272	0.98928	7442.01	0.99804		7.9767	0.0569	0.01821	0.03147	0.01598		6901.7	1.00589	0.99824	1.003	0.99769		7.9767	0.00807	0.08584	0.00759	0.06167		0.31508	1109130	1109140	1130040	1125670	1114530
7445.57	0.98779	1.00183	7469.84	0.99603	1.00229	1.00049	7445.57	0.99812		8.00738	0.07124	0.01739	0.03448	0.01627		6905.43	1.00225	0.99896	1.00236	0.99615		8.00738	0.01042	0.09342	0.00963	0.06186		0.35805	1109590	1109390	1130060	1126220	1114180
7449.15	0.9878	0.99936	7473.54	0.99799	1.00298	0.99991	7449.15	0.99898		8.03806	0.08588	0.01635	0.03728	0.0164		6909.18	1.00347	0.99819	1.00273	0.99596		8.03806	0.01315	0.10122	0.01186	0.06155		0.40101	1108220	1108920	1130080	1126700	1113190
7452.74	0.98535	0.9993	7477.26	1.0006	1.00349	1.00045	7452.74	0.99976		8.06874	0.10031	0.01511	0.03977	0.01632		6912.94	1.00448	0.9992	1.00125	0.99504		8.06874	0.01587	0.10891	0.01417	0.06093		0.44398	1107570	1107760	1130100	1127110	1111590
7456.35	0.98214	0.99883	7481.01	1.00204	1.00163	0.99973	7456.35	0.99857		8.09942	0.11412	0.01371	0.04184	0.016		6916.73	1.00464	1.00003	1.00088	0.99705		8.09942	0.01839	0.11619	0.0167	0.0602		0.48695	1107220	1106000	1130120	1127450	1109460
7459.98	0.98188	0.99793	7484.77	1.00333	0.99885	1.00134	7459.98	0.99865		8.1301	0.12697	0.01217	0.04342	0.01546		6920.53	1.00047	1.00003	1.00037	0.99973		8.1301	0.02058	0.12284	0.01961	0.05958		0.52992	1107090	1103890	1130140	1127740	1107030
7463.64	0.98458	0.99766	7488.55	1.00421	0.99756	1.00262	7463.64	0.99926		8.16078	0.13859	0.01051	0.04441	0.01474		6924.35	0.99025	1.00175	1.00016	0.99567		8.16078	0.02236	0.12865	0.02299	0.05927		0.57289	1102400	1101960	1130150	1127990	1104830
7467.31	0.98961	0.99689	7492.34	1.00343	0.99596	1.00331	7467.31	0.99931		8.19146	0.14874	0.00879	0.04478	0.01388		6928.19	0.98746	1.00015	0.99964	0.99671		8.19146	0.02367	0.13348	0.0268	0.05941		0.61586	1099260	1100910	1130160	1128190	1103560
7470.99	0.99739	0.99743	7496.16	1.00327	0.9933	1.0039	7470.99	0.99951		8.22214	0.15725	0.00703	0.04448	0.01296		6932.06	0.99134	1.00339	0.99891	0.9989		8.22214	0.02448	0.13723	0.03091	0.06003		0.65882	1100660	1101340	1130170	1128370	1103810
7474.7	1.00754	0.99695	7500	1.00358	0.99246	1.00356	7474.7	1.00018		8.25282	0.16397	0.0053	0.04349	0.01206		6935.94	0.99549	1.00289	0.99859	0.9975		8.25282	0.0248	0.13982	0.03513	0.06111		0.70179	1103200	1103300	1130180	1128510	1105610
7478.43	1.01678	0.99731	7503.85	1.00292	0.99109	1.00341	7478.43	1.00082		8.2835	0.16883	0.00374	0.04183	0.01127		6939.83	0.99032	1.00291	0.99853	0.99593		8.2835	0.02464	0.14125	0.03924	0.06252		0.74476	1106850	1106250	1130190	1128630	1108430
7482.18	1.02276	0.99752	7507.73	1.00172	0.99137	1.00461	7482.18	1.00156		8.31418	0.17177	0.0027	0.03951	0.01063		6943.75	1.00494	1.00202	0.99805	0.99834		8.31418	0.02404	0.14153	0.04301	0.06407		0.78773	1111760	1109510	1130190	1128730	1111580
7485.94	1.02554	0.99597	7511.61	1.0016	0.99293	1.0021	7485.94	1.00204		8.34486	0.17281	0.00279	0.03658	0.01017		6947.69	0.98666	1.00268	0.99777	1.00008		8.34486	0.02306	0.14073	0.04624	0.06558		0.8307	1114130	1112580	1130200	1128810	1114560
7489.73	1.02658	0.99624	7515.52	1.00139	0.99108	1.00349	7489.73	1.00361		8.37554	0.172	0.0039	0.03312	0.00985		6951.65	0.99691	1.00134	0.99731	0.99944		8.37554	0.02178	0.13896	0.04873	0.06684		0.87367	1115530	1115230	1130200	1128870	1117150
7493.53	1.02562	0.99717	7519.45	1.00045	0.9906	1.00265	7493.53	1.00402		8.40621	0.16941	0.00536	0.02921	0.00962		6955.62	0.99826	1.00219	0.99803	0.99971		8.40621	0.02031	0.13637	0.05033	0.06767		0.91664	1116640	1117430	1130200	1128920	1119290
7497.35	1.02206	0.997	7523.4	1.00028	0.99194	1.01289	7497.35	1.0043		8.43689	0.16517	0.0069	0.02497	0.00939		6959.61	1.00309	1.00307	0.99787	1.00003		8.43689	0.01876	0.13313	0.05092	0.06795		0.95961	1117980	1119200	1130200	1128950	1121030
7501.19	1.01549	0.9973	7527.38	1.00048	0.99311	0.99593	7501.19	1.00479		8.46757	0.15945	0.0084	0.02053	0.00909		6963.63	1.00365	1.0019	0.998	1.00085		8.46757	0.01727	0.12947	0.05042	0.06757		1.00257	1119820	1120630	1130200	1128970	1122430
7505.06	1.00883	0.99841	7531.37	1.00127	0.99522	1.0044	7505.06	1.00505		8.49825	0.15241	0.00983	0.0161	0.00866		6967.66	1.00346	1.00323	0.99856	1.00199		8.49825	0.01598	0.12562	0.04883	0.06648		1.04554	1121030	1121770	1130200	1128980	1123570
7508.94	1.00337	0.99698	7535.37	1.00123	0.99497	1.01035	7508.94	1.00481		8.52893	0.14426	0.01116	0.01203	0.00809		6971.71	1.00286	1.00245	0.99886	1.00055		8.52893	0.01503	0.12184	0.04617	0.06466		1.08851	1122980	1122690	1130200	1128980	1124490
7512.83	0.99953	0.99533	7539.4	1.00106	0.99328	0.99497	7512.83	1.00459		8.55961	0.13523	0.01237	0.00902	0.0074		6975.78	1.00586	1.0029	0.9992	1.00013		8.55961	0.0145	0.11836	0.04253	0.06214		1.13148	1123530	1123430	1130200	1128970	1125240
7516.75	0.99516	0.9973	7543.44	1.00158	0.99479	1.00367	7516.75	1.00377		8.59029	0.12554	0.01346	0.00827	0.00668		6979.87	1.00317	1.00188	0.99988	1.00244		8.59029	0.01441	0.11541	0.03806	0.05898		1.17445	1124870	1124020	1130190	1128940	1125870
7520.69	0.98977	0.99746	7547.51	1.00211	0.99608	1.00299	7520.69	1.00447		8.62097	0.11542	0.01441	0.01008	0.00605		6983.98	1.00305	1.00125	1.00002	1.00282		8.62097	0.01466	0.11315	0.03297	0.05529		1.21742	1125150	1124490	1130190	1128900	1126380
7524.65	0.98508	0.99708	7551.59	1.00204	0.9978	1.00368	7524.65	1.0028		8.65165	0.10511	0.01521	0.01316	0.00573		6988.11	1.00277	1.00139	1.00045	1.00119		8.65165	0.01514	0.11169	0.02758	0.05119		1.26039	1124380	1124860	1130180	1128840	1126820
7528.62	0.98361	0.99667	7555.69	1.00341	0.99892	1.0031	7528.62	1.00275		8.68233	0.09484	0.01585	0.01656	0.00587		6992.25	0.99954	1.00145	1.00152	1.00159		8.68233	0.01569	0.11103	0.02235	0.04687		1.30335	1124030	1125150	1130180	1128770	1127190
7532.61	0.98541	0.99796	7559.81	1.00254	0.99913	1.00179	7532.61	1.0037		8.71301	0.08484	0.01634	0.01985	0.00653		6996.42	1.00336	0.99979	1.00125	1.00113		8.71301	0.01617	0.11113	0.01805	0.04252		1.34632	1124330	1125370	1130170	1128690	1127510
7536.63	0.98904	0.99823	7563.95	1.00209	1.00146	1.0032	7536.63	1.00289		8.74369	0.07531	0.01667	0.02288	0.00754		7000.6	1.0028	0.99813	1.00074	1.00137		8.74369	0.01649	0.11184	0.01581	0.03841		1.38929	1125650	1125520	1130160	1128580	1127780
7540.66	0.99204	0.99888	7568.11	1.00123	1.00255	1.00261	7540.66	1.00212		8.77437	0.06646	0.01683	0.02556	0.00875		7004.81	0.99622	0.9991	1.00102	0.99949		8.77437	0.01658	0.11298	0.01644	0.03483		1.43226	1125670	1125620	1130140	1128450	1128010
7544.71	0.99375	0.99906	7572.29	1.0011	1.00211	1.00364	7544.71	1.00151		8.80505	0.05845	0.01682	0.02789	0.00998		7009.03	0.99512	0.99897	1.00106	0.99945		8.80505	0.01641	0.11434	0.01934	0.03214		1.47523	1125750	1125650	1130130	1128290	1128220
7548.78	0.99385	1.00169	7576.49	1.00251	1.00392	1.00289	7548.78	1.00299		8.83573	0.05146	0.01665	0.02987	0.01113		7013.27	0.99585	0.99611	1.00104	0.9974		8.83573	0.01595	0.11572	0.02323	0.03063		1.5182	1125280	1125620	1130110	1128110	1128400
7552.87	0.9941	1.00188	7580.7	1.00103	1.00497	1.00146	7552.87	1.00219		8.86641	0.04562	0.01632	0.03153	0.01212		7017.53	1.00011	0.99624	1.00129	1.00155		8.86641	0.01522	0.11693	0.02718	0.03051		1.56117	1125140	1125530	1130100	1127890	1128560
7556.98	0.99468	1.00186	7584.95	1.00047	1.00404	1.00035	7556.98	1.00212		8.89709	0.04107	0.01583	0.03293	0.01288		7021.81	0.99929	0.99422	1.00044	0.99902		8.89709	0.01426	0.11782	0.0307	0.03171		1.60413	1125410	1125380	1130080	1127620	1128700
7561.11	0.99668	1.00294	7589.2	1.00018	1.00263	1.00115	7561.11	1.00139		8.92777	0.0379	0.0152	0.03409	0.01339		7026.11	0.9961	0.99635	1.00035	0.99948		8.92777	0.01311	0.11825	0.03352	0.034		1.6471	1123900	1125160	1130050	1127310	1128830
7565.25	0.9992	1.00257	7593.47	0.99977	1.00235	1.00067	7565.25	1.00087		8.95845	0.03621	0.01444	0.03506	0.01363		7030.43	0.99482	0.99512	1.00021	1.00061		8.95845	0.01182	0.11815	0.03547	0.03704		1.69007	1123900	1124870	1130020	1126940	1128940
7569.42	1.00057	1.00268	7597.76	1.00015	1.00261	1.00015	7569.42	1.00017		8.98913	0.03599	0.01357	0.03587	0.01359		7034.77	0.99345	0.99531	1.00062	0.99898		8.98913	0.01047	0.11746	0.0365	0.04052		1.73304	1124580	1124490	1129990	1126500	1129040
7573.6	1.00116	1.00232	7602.08	0.99943	1.00171	1.00293	7573.6	1.00173		9.01981	0.03719	0.01262	0.03653	0.01328		7039.12	0.99626	0.99407	1.0002	0.99905		9.01981	0.00914	0.11616	0.03658	0.04416		1.77601	1123690	1124020	1129960	1125990	1129130
7577.81	1.00111	1.00313	7606.41	0.99905	1.00048	0.99627	7577.81	1.00011		9.05049	0.03972	0.01162	0.03704	0.01274		7043.5	0.99875	0.99384	1.00027	0.9987		9.05049	0.00788	0.11426	0.03576	0.04777		1.81898	1123900	1123450	1129910	1125400	1129210
7582.03	1.0014	1.00331	7610.76	0.99891	0.99993	0.99862	7582.03	0.99969		9.08117	0.0434	0.01063	0.03736	0.01201		7047.89	0.99671	0.99264	1.0002	0.99754		9.08117	0.00677	0.11178	0.03409	0.05117		1.86195	1123860	1122800	1129870	1124740	1129290
7586.27	1.0029	1.00243	7615.13	0.99983	0.99944	0.9992	7586.27	0.99996		9.11185	0.04806	0.00971	0.03748	0.01112		7052.31	0.9974	0.99166	0.99996	0.99688		9.11185	0.00585	0.10877	0.03169	0.05422		1.90491	1122890	1122060	1129810	1124020	1129360
7590.53	1.00592	1.00111	7619.52	1.00087	0.99947	0.99725	7590.53	0.9998		9.14253	0.05352	0.00894	0.03735	0.01014		7056.74	0.99713	0.99027	1.0004	0.99716		9.14253	0.00512	0.1053	0.02868	0.05682		1.94788	1121320	1121290	1129740	1123280	1129420
7594.81	1.00993	1.00113	7623.92	1.00264	0.99967	0.99792	7594.81	0.99943		9.17321	0.05957	0.00841	0.03695	0.00914		7061.19	0.99721	0.98902	1.00062	0.99818		9.17321	0.00458	0.10144	0.02519	0.05884		1.99085	1121440	1120540	1129670	1122590	1129480
7599.11	1.01373	1.00015	7628.36	1.00305	0.99821	0.99677	7599.11	0.99759		9.20388	0.06601	0.00822	0.03627	0.00818		7065.66	0.99681	0.98816	1.00105	0.99943		9.20388	0.00418	0.09728	0.02139	0.06022		2.03382	1120000	1119890	1129570	1122030	1129530
7603.43	1.01497	0.99946	7632.8	1.00328	0.99697	0.99513	7603.43	0.9981		9.23456	0.07262	0.00841	0.03529	0.00734		7070.15	0.9958	0.98747	1.00113	0.99681		9.23456	0.00394	0.09291	0.01747	0.06086		2.07679	1119140	1119430	1129460	1121700	1129580
7607.77	1.01388	0.99802	7637.26	1.00221	0.99566	0.99593	7607.77	0.99816		9.26524	0.07918	0.00894	0.03405	0.00668		7074.66	1.00039	0.98768	1.00029	0.99463		9.26524	0.00393	0.08841	0.01364	0.06073		2.11976	1118830	1119200	1129330	1121660	1129620
7612.12	1.01046	0.99981	7641.75	1.00263	0.99476	0.99512	7612.12	0.9979		9.29592	0.08548	0.00974	0.0326	0.00622		7079.19	0.99395	0.98709	1.00441	1.0014		9.29592	0.00426	0.08389	0.01022	0.0598		2.16273	1120240	1119210	1129170	1121920	1129660
7616.5	1.00607	1.00008	7646.25	1.00218	0.99469	0.9948	7616.5	0.99718		9.3266	0.09131	0.01072	0.03104	0.00598		7083.73	0.99235	0.98728	0.99892	0.99349		9.3266	0.00502	0.07944	0.00776	0.05809		2.20569	1119910	1119370	1128980	1122440	1129700
7620.89	1.00216	0.99982	7650.77	1.00266	0.99582	0.99538	7620.89	0.99587		9.35728	0.09647	0.0118	0.02946	0.00589		7088.3	0.99121	0.9857	1.00264	0.99693		9.35728	0.00621	0.07515	0.00698	0.05565		2.24866	1119760	1119540	1128750	1123110	1129740
7625.31	0.99999	0.9995	7655.3	1.00283	0.9964	0.99698	7625.31	0.99681		9.38796	0.10077	0.01289	0.02802	0.00589		7092.88	0.99127	0.98532	1.00383	0.99593		9.38796	0.00773	0.07114	0.00794	0.05261		2.29163	1119840	1119570	1128460	1123860	1129770
7629.74	0.99971	0.99848	7659.87	1.00296	0.99591	0.99544	7629.74	0.99641		9.41864	0.10406	0.01396	0.02685	0.00592		7097.49	0.99408	0.98492	1.00342	0.99545		9.41864	0.0095	0.0675	0.00973	0.04917		2.3346	1118830	1119280	1128110	1124610	1129800
7634.19	1.00034	0.9979	7664.45	1.00306	0.99471	0.99571	7634.19	0.99736		9.44932	0.10621	0.01496	0.02608	0.00594		7102.11	0.99443	0.98548	1.00475	0.99473		9.44932	0.01141	0.06433	0.01161	0.04563		2.37757	1118560	1118580	1127690	1125310	1129830
7638.66	1.00141	0.99685	7669.05	1.00182	0.9947	0.99565	7638.66	0.99741		9.48	0.10712	0.01586	0.02577	0.0059		7106.22	0.99368	0.98512	1.00532	0.99616		9.48	0.01338	0.06171	0.01323	0.04243		2.42054	1117880	1117800	1127190	1125940	1129860
7643.15	1.00145	0.99528	7673.66	1.00216	0.99661	0.99473	7643.15	0.99864		9.51068	0.10673	0.01664	0.02589	0.00582								9.51068	0.01534	0.05972	0.01446	0.04009		2.46351	1117060	1117770	1126630	1126490	1129880
7647.66	1.00052	0.99586	7678.3	1.00255	0.99648	0.99384	7647.66	0.99921		9.54136	0.10503	0.01728	0.02634	0.0057								9.54136	0.01721	0.05838	0.01526	0.0392		2.50647	1118600	1118600	1126050	1126970	1129900
7652.19	0.99932	0.99541	7682.95	1.00309	0.99668	0.99517	7652.19	1.00033		9.57204	0.10202	0.01777	0.02697	0.00556								9.57204	0.01892	0.0577	0.01563	0.04013		2.54944	1119440	1119530	1125520	1127380	1129930
7656.73	0.99961	0.99468	7687.63	1.00288	0.9979	0.99415	7656.73	1.00078		9.60272	0.09776	0.01811	0.0276	0.00542								9.60272	0.02042	0.05763	0.01562	0.04293		2.59241	1120890	1120270	1125150	1127730	1129950
7661.3	1.00131	0.99478	7692.32	1.0033	0.99731	0.99214	7661.3	1.00101		9.6334	0.09234	0.0183	0.02807	0.00529								9.6334	0.02168	0.05809	0.01531	0.04724		2.63538	1121830	1120960	1125040	1128030	1129970
7665.88	1.0029	0.99512	7697.04	1.00411	0.99686	0.99224	7665.88	0.99992		9.66408	0.08589	0.01834	0.02825	0.00517								9.66408	0.02265	0.05896	0.01483	0.05258		2.67835	1122290	1121740	1125230	1128290	1129990
7670.49	1.00321	0.99563	7701.76	1.0035	0.99859	0.99758	7670.49	1.00106		9.69476	0.07858	0.01823	0.02804	0.00507								9.69476	0.02332	0.0601	0.0143	0.05843		2.72132	1122150	1122610	1125650	1128510	1130000
7675.11	1.00185	0.9969	7706.51	1.00416	1.0024	0.98253	7675.11	1.00099		9.72544	0.0706	0.018	0.0274	0.00496								9.72544	0.02368	0.06138	0.01392	0.06437		2.76429	1121690	1123510	1126210	1128700	1130020
7679.75	0.99992	0.99677	7711.29	1.00488	1.00265	0.99109	7679.75	1.00114		9.75612	0.06218	0.01765	0.0263	0.00485								9.75612	0.02376	0.06265	0.01385	0.07006		2.80726	1124020	1124380	1126800	1128860	1130040
7684.41	0.99832	0.99676	7716.07	1.00513	1.00229	0.99024	7684.41	1.00088		9.7868	0.05361	0.01721	0.02479	0.00477								9.7868	0.02357	0.06378	0.0142	0.07525		2.85022	1124550	1125160	1127340	1129010	1130050
7689.09	0.99786	0.99713	7720.88	1.00405	1.00281	0.98892	7689.09	1.00037		9.81748	0.04523	0.01669	0.02295	0.00478								9.81748	0.02315	0.06465	0.015	0.07972		2.89319	1125840	1125830	1127820	1129130	1130060
7693.79	0.99794	0.99812	7725.71	1.00481	1.00167	0.98948	7693.79	0.99965		9.84816	0.03748	0.01611	0.02089	0.00498								9.84816	0.02255	0.06516	0.01618	0.08336		2.93616	1127290	1126400	1128220	1129240	1130080
7698.51	0.99842	0.99752	7730.55	1.00247	1.00125	0.98947	7698.51	1.0002		9.87884	0.03098	0.0155	0.01879	0.00547								9.87884	0.02182	0.06523	0.0176	0.08605		2.97913	1129020	1126870	1128560	1129340	1130090
7703.25	1.00009	0.99797	7735.41	1.00264	1.0013	0.98129	7703.25	1.00024		9.90952	0.02653	0.01488	0.01685	0.00632								9.90952	0.02104	0.06478	0.01913	0.08776		3.0221	1128750	1127270	1128830	1129430	1130100
7708.01	1.00183	0.99793	7740.29	1.00193	1.00212	0.98563	7708.01	0.99917		9.9402	0.02485	0.01426	0.01533	0.00752								9.9402	0.02029	0.06379	0.02063	0.08848		3.06507	1127200	1127600	1129050	1129500	1130110
7712.78	1.00401	0.99891	7745.2	1.00156	1.00397	0.98462	7712.78	1.00039		9.97088	0.0259	0.01367	0.01442	0.009								9.97088	0.01966	0.06222	0.022	0.08823		3.10804	1128410	1127890	1129240	1129570	1130120
7717.58	1.00579	0.99899	7750.12	1.0009	1.00388	0.98342	7717.58	1.00142																				3.151	1128930	1128120	1129390	1129630	1130140
7722.39	1.0074	0.99973	7756.08	1.00144	1.00396	0.98228	7722.39	1.00163																				3.19397	1127770	1128330	1129520	1129690	1130150
7727.22	1.00777	1.00007					7727.22	1.00346																				3.23694	1128300	1128500	1129630	1129740	1130150
7732.07	1.0071	0.99939					7732.07	1.00289																				3.27991	1128780	1128660	1129720	1129780	1130160
7736.94	1.00605	1.00132					7736.94	1.00348																				3.32288	1128770	1128790	1129790	1129820	1130170
7741.83	1.00534	1.00024					7741.83	1.00356																				3.36585	1129560	1128910	1129860	1129860	1130180
7746.74	1.00446	1.00095					7746.74	1.0041																				3.40882	1130590	1129010	1129910	1129890	1130190
7751.67	1.00342	1.00295					7751.67	1.00519																				3.45178	1129410	1129110	1129960	1129920	1130200
7756.05	1.00218	1.004					7756.05	1.00427																				3.49475	1129440	1129190	1130010	1129950	1130200
--	1.00099	--																										3.53772	1130310	1129260	1130040	1129980	1130210
--	1.00033	--																										3.58069	1130550	1129330	1130080	1130000	1130220
--	1.00054	--																										3.62366	1130650	1129390	1130110	1130020	1130220
--	1.00053	--																										3.66663	1129780	1129450	1130130	1130050	1130230
--	1.00071	--																										3.7096	1128720	1129500	1130160	1130060	1130240
--	1.00066	--																										3.75256	1129060	1129540	1130180	1130080	1130240
--	1.00035	--																										3.79553	1130080	1129590	1130190	1130100	1130250
--	1.00078	--																										3.8385	1131210	1129630	1130210	1130110	1130250
--																												3.88147	1131260	1129660	1130230	1130130	1130260
--																												3.92444	1130660	1129700	1130240	1130140	1130260
--																												3.96741	1129560	1129730	1130250	1130160	1130270
--																												4.01038	1128650	1129760	1130260	1130170	1130270
--																												4.05334	1129880	1129790	1130280	1130180	1130280
--																												4.09631	1130460	1129810	1130280	1130190	1130280
--																												4.13928	1130260	1129840	1130290	1130200	1130280
--																												4.18225	1130180	1129860	1130300	1130210	1130290
--																												4.22522	1129950	1129880	1130310	1130220	1130290
--																												4.26819	1130360	1129900	1130320	1130230	1130290
--																												4.31116	1130490	1129920	1130320	1130230	1130300
--																												4.35413	1130230	1129940	1130330	1130240	1130300
--																												4.39709	1130310	1129950	1130340	1130250	1130310
--																												4.44006	1129980	1129970	1130340	1130260	1130310
--																												4.48303	1130860	1129980	1130350	1130260	1130310
--																												4.526	1129630	1130000	1130350	1130270	1130310
--																												4.56897	1130450	1130010	1130350	1130270	1130320
																												4.61194	1130190	1130030	1130360	1130280	1130320
																												4.6549	1129910	1130040	1130360	1130280	1130320
																												4.69787	1129880	1130050	1130370	1130290	1130330
																												4.74084	1130710	1130060	1130370	1130290	1130330
																												4.78381	1129180	1130070	1130370	1130300	1130330
																												4.82678	1130310	1130080	1130380	1130300	1130330
																												4.86975	1131500	1130090	1130380	1130310	1130340
																												4.91272	1129410	1130100	1130380	1130310	1130340
																												4.95569	1129440	1130110	1130380	1130320	1130340
																												4.99865	1130310	1130120	1130390	1130320	1130340
																												5.04162	1130550	1130130	1130390	1130320	1130340
																												5.08459	1130650	1130140	1130390	1130330	1130350
																												5.12756	1130310	1130140	1130390	1130330	1130350
																												5.17053	1129980	1130150	1130390	1130330	1130350
																												5.2135	1130860	1130160	1130400	1130340	1130350
																												5.25647	1129630	1130160	1130400	1130340	1130350
																												5.29943	1130310	1130170	1130400	1130340	1130360
																												5.3424	1129980	1130180	1130400	1130340	1130360
																												5.38537	1130860	1130180	1130400	1130350	1130360
																												5.42834	1130630	1130190	1130410	1130350	1130360
																												5.47131	1130560	1130200	1130410	1130350	1130360
																												5.51428	1131650	1130200	1130410	1130350	1130360
																												5.55725	1129880	1130210	1130410	1130360	1130370
																												5.60021	1130460	1130210	1130410	1130360	1130370
																												5.64318	1130260	1130220	1130410	1130360	1130370
																												5.68615	1130180	1130220	1130410	1130360	1130370
																												5.72912	1129950	1130230	1130410	1130370	1130370
																												5.77209	1130780	1130230	1130420	1130370	1130370
																												5.81506	1131770	1130240	1130420	1130370	1130380
																												5.85803	1130560	1130240	1130420	1130370	1130380
																												5.90099	1130590	1130240	1130420	1130370	1130380
																												5.94396	1129410	1130250	1130420	1130370	1130380
																												5.98693	1129440	1130250	1130420	1130380	1130380
																												6.0299	1130310	1130260	1130420	1130380	1130380
																												6.07287	1130550	1130260	1130420	1130380	1130380
																												6.11584	1130650	1130260	1130420	1130380	1130380
																												6.15881	1129630	1130270	1130420	1130380	1130380
																												6.20177	1129560	1130270	1130420	1130380	1130390
																												6.24474	1131650	1130270	1130430	1130390	1130390
																												6.28771	1129880	1130280	1130430	1130390	1130390
																												6.33068	1130200	1130280	1130430	1130390	1130390
																												6.37365	1130460	1130280	1130430	1130390	1130390
																												6.41662	1130020	1130290	1130430	1130390	1130390
																												6.45959	1129940	1130290	1130430	1130390	1130390
																												6.50255	1130460	1130290	1130430	1130390	1130390
																												6.54552	1130670	1130290	1130430	1130390	1130390
																												6.58849	1130020	1130300	1130430	1130400	1130390
																												6.63146	1131150	1130300	1130430	1130400	1130400
																												6.67443	1130750	1130300	1130430	1130400	1130400
																												6.7174	1130370	1130300	1130430	1130400	1130400
																												6.76037	1131160	1130310	1130430	1130400	1130400
																												6.80334	1132240	1130310	1130430	1130400	1130400
																												6.8463	1131270	1130310	1130430	1130400	1130400
																												6.88927	1130190	1130310	1130430	1130400	1130400
																												6.93224	1129700	1130320	1130430	1130400	1130400
																												6.97521	1130210	1130320	1130430	1130400	1130400
																												7.01818	1130390	1130320	1130440	1130400	1130400
																												7.06115	1129470	1130320	1130440	1130410	1130400
																												7.10412	1129520	1130320	1130440	1130410	1130400
																												7.14708	1130230	1130330	1130440	1130410	1130400
																												7.19005	1131130	1130330	1130440	1130410	1130410
																												7.23302	1131690	1130330	1130440	1130410	1130410
																												7.27599	1129930	1130330	1130440	1130410	1130410
																												7.31896	1130300	1130330	1130440	1130410	1130410
																												7.36193	1131720	1130340	1130440	1130410	1130410
																												7.4049	1129410	1130340	1130440	1130410	1130410
																												7.44786	1130900	1130340	1130440	1130410	1130410
																												7.49083	1130310	1130340	1130440	1130410	1130410
																												7.5338	1130920	1130340	1130440	1130410	1130410
																												7.57677	1130230	1130340	1130440	1130410	1130410
																												7.61974	1131180	1130350	1130440	1130420	1130410
																												7.66271	1131090	1130350	1130440	1130420	1130410
																												7.70568	1130210	1130350	1130440	1130420	1130410
																												7.74864	1129720	1130350	1130440	1130420	1130410
																												7.79161	1129430	1130350	1130440	1130420	1130410
																												7.83458	1130240	1130350	1130440	1130420	1130410
																												7.87755	1129350	1130350	1130440	1130420	1130410
																												7.92052	1130220	1130360	1130440	1130420	1130420
																												7.96349	1130260	1130360	1130440	1130420	1130420
																												8.00646	1130460	1130360	1130440	1130420	1130420
																												8.04942	1130260	1130360	1130440	1130420	1130420
																												8.09239	1130180	1130360	1130440	1130420	1130420
																												8.13536	1129950	1130360	1130440	1130420	1130420
																												8.17833	1131780	1130360	1130440	1130420	1130420
																												8.2213	1132770	1130360	1130440	1130420	1130420
																												8.26427	1129560	1130360	1130440	1130420	1130420
																												8.30724	1130590	1130370	1130440	1130420	1130420
																												8.3502	1129410	1130370	1130440	1130420	1130420
																												8.39317	1129440	1130370	1130440	1130420	1130420
																												8.43614	1130310	1130370	1130440	1130420	1130420
																												8.47911	1130550	1130370	1130440	1130430	1130420
																												8.52208	1130650	1130370	1130440	1130430	1130420
																												8.56505	1129630	1130370	1130450	1130430	1130420
																												8.60802	1130370	1130370	1130450	1130430	1130420
																												8.65098	1129120	1130370	1130450	1130430	1130420
																												8.69395	1130350	1130380	1130450	1130430	1130420
																												8.73692	1130250	1130380	1130450	1130430	1130420
																												8.77989	1129990	1130380	1130450	1130430	1130420
																												8.82286	1130470	1130380	1130450	1130430	1130420
																												8.86583	1130650	1130380	1130450	1130430	1130420
																												8.9088	1130710	1130380	1130450	1130430	1130420
																												8.95177	1130680	1130380	1130450	1130430	1130430
																												8.99473	1130820	1130380	1130450	1130430	1130430
																												9.0377	1130410	1130380	1130450	1130430	1130430
																												9.08067	1129390	1130380	1130450	1130430	1130430
																												9.12364	1130300	1130380	1130450	1130430	1130430
																												9.16661	1130880	1130380	1130450	1130430	1130430
																												9.20958	1130090	1130390	1130450	1130430	1130430
																												9.25255	1131370	1130390	1130450	1130430	1130430
																												9.29551	1131520	1130390	1130450	1130430	1130430
																												9.33848	1132330	1130390	1130450	1130430	1130430
																												9.38145	1132040	1130390	1130450	1130430	1130430
																												9.42442	1130810	1130390	1130450	1130430	1130430
																												9.46739	1131350	1130390	1130450	1130430	1130430
																												9.51036	1132770	1130390	1130450	1130430	1130430
																												9.55333	1130850	1130390	1130450	1130430	1130430
																												9.59629	1131180	1130390	1130450	1130430	1130430
																												9.63926	1131800	1130390	1130450	1130430	1130430
																												9.68223	1131240	1130390	1130450	1130430	1130430
																												9.7252	1132150	1130390	1130450	1130430	1130430
																												9.76817	1131530	1130390	1130450	1130430	1130430
																												9.81114	1131220	1130400	1130450	1130440	1130430
																												9.85411	1131460	1130400	1130450	1130440	1130430
																												9.89707	1130470	1130400	1130450	1130440	1130430
																												9.94004	1129620	1130400	1130450	1130440	1130430
																												9.98301	1129040	1130400	1130450	1130440	1130430
																												10.026	1131040	1130400	1130450	1130440	1130430
																												10.0689	1132070	1130400	1130450	1130440	1130430
																												10.1119	1132410	1130400	1130450	1130440	1130430
																												10.1549	1130330	1130400	1130450	1130440	1130430
																												10.1979	1129980	1130400	1130450	1130440	1130430
																												10.2408	1131280	1130400	1130450	1130440	1130430
																												10.2838	1131870	1130400	1130450	1130440	1130430
																												10.3268	1131340	1130400	1130450	1130440	1130430
																												10.3697	1131560	1130400	1130450	1130440	1130430
																												10.4127	1132250	1130400	1130450	1130440	1130430
																												10.4557	1131240	1130400	1130450	1130440	1130430
																												10.4986	1130770	1130400	1130450	1130440	1130430
																												10.5416	1130640	1130400	1130450	1130440	1130440
																												10.5846	1129600	1130410	1130450	1130440	1130440
																												10.6275	1131760	1130410	1130450	1130440	1130440
																												10.6705	1132830	1130410	1130450	1130440	1130440
																												10.7135	1130970	1130410	1130450	1130440	1130440
																												10.7564	1131330	1130410	1130450	1130440	1130440
																												10.7994	1131590	1130410	1130450	1130440	1130440
																												10.8424	1131340	1130410	1130450	1130440	1130440
																												10.8854	1131110	1130410	1130450	1130440	1130440
																												10.9283	1131080	1130410	1130450	1130440	1130440
																												10.9713	1131760	1130410	1130450	1130440	1130440
																												11.0143	1130860	1130410	1130450	1130440	1130440
																												11.0572	1130010	1130410	1130450	1130440	1130440
																												11.1002	1131460	1130410	1130450	1130440	1130440

## Sheet: Fig.3
Fig.3a						Fig.3b									Fig.3c										Fig.3d				Fig.3e
1.056	0.06726	0.2962	0.02514	0.06018		-0.85143	0.929	-0.50656	0.952	-1.00166	0.868	-0.54115	0.878		0.9	3.64007	3.9272	2.96917	3.72185	2.92541	3.94149	4.39915	3.91202		1.056	0.2962	0.09427		0.5	0.702
1.055	0.05687	0.1814	0.00581	-0.00467		-0.8375	0.928	-0.49895	0.951	-0.9894	0.867	-0.53088	0.877		0.85	1.08632	3.97827	3.48949	3.79063	4.3206	3.91359	3.83981	3.9232		1.055	0.1814	-0.00467				1.5	0.73
1.054	0.05012	0.11638	0.00208	-0.03193		-0.82094	0.927	-0.49278	0.95	-0.98063	0.866	-0.51902	0.876		0.8	0.57531	3.98849	4.40086	3.73595	4.64741	3.90705	2.65765	3.94685		1.054	0.11638	-0.05585						2.5	0.807
1.053	0.04632	0.07541	5.1414e-05	-0.04561		-0.80554	0.926	-0.48561	0.949	-0.96688	0.865	-0.50898	0.875		0.75	0.48089	3.99038	4.75238	3.71486	4.70553	3.90589	2.41864	3.95163		1.053	0.07541	-0.08433								3.5	0.804
1.052	0.04266	0.04621	-0.00386	-0.05483		-0.79299	0.925	-0.47816	0.948	-0.95475	0.864	-0.49853	0.874		0.7	0.50402	3.98992	4.72905	3.71626	4.4459	3.91108	2.44931	3.95101		1.052	0.04621	-0.10227										4.5	0.872
1.051	0.03829	0.02387	-0.00532	-0.06089		-0.7776	0.924	-0.47122	0.947	-0.94646	0.863	-0.48731	0.873		0.65	0.55047	3.98899	4.49324	3.73041	3.9743	3.92051	2.41192	3.95176		1.051	0.02387	-0.11353												5.5	0.874
1.05	0.03566	0.00611	-0.00733	-0.0666		-0.76351	0.923	-0.46325	0.946	-0.93165	0.862	-0.47736	0.872		0.6	0.61133	3.98777	4.01231	3.75926	3.37795	3.93244	2.24031	3.95519		1.05	0.00611	-0.1226														6.5	0.831
1.049	0.03166	-0.00918	-0.00957	-0.07068		-0.7511	0.922	-0.4556	0.945	-0.92082	0.861	-0.46544	0.871		0.55	0.69726	3.98605	3.45872	3.79248	2.78298	3.94434	1.93039	3.96139		1.049	-0.00918	-0.12932																7.5	0.928
1.048	0.02905	-0.02148	-0.0105	-0.07404		-0.73819	0.921	-0.44809	0.944	-0.90613	0.86	-0.45365	0.87		0.5	0.77819	3.98444	2.9271	3.82437	2.26692	3.95466	1.61262	3.96775		1.048	-0.02148	-0.13457																		0.8	6.292
1.047	0.02645	-0.03382	-0.01312	-0.07776		-0.72319	0.92	-0.43917	0.943	-0.89366	0.859	-0.4437	0.869		0.45	0.9123	3.98175	2.44624	3.85323	1.85487	3.9629	1.30808	3.97384		1.047	-0.03382	-0.14013																				1.8	7.1293
1.046	0.02436	-0.04348	-0.01411	-0.08036		-0.70859	0.919	-0.43115	0.942	-0.8822	0.858	-0.43229	0.868		0.4	1.05904	3.97882	2.04263	3.87744	1.54403	3.96912	1.07853	3.97843		1.046	-0.04348	-0.14415																						2.8
1.045	0.02273	-0.05315	-0.01523	-0.08265		-0.69248	0.918	-0.42282	0.941	-0.86793	0.857	-0.42205	0.867		0.35	1.15641	3.97687	1.72554	3.89647	1.30711	3.97386	0.91423	3.98172		1.045	-0.05315	-0.14823
1.044	0.02108	-0.06273	-0.01689	-0.08545		-0.67896	0.917	-0.41331	0.94	-0.85538	0.856	-0.41103	0.866		0.3	1.22135	3.97557	1.47887	3.91127	1.13411	3.97732	0.80213	3.98396		1.044	-0.06273	-0.15241
1.043	0.01952	-0.07017	-0.01705	-0.0878		-0.66647	0.916	-0.40547	0.939	-0.84179	0.855	-0.39977	0.865		0.25	1.22789	3.97544	1.28932	3.92264	1.01177	3.97976	0.7272	3.98546		1.043	-0.07017	-0.15496
1.042	0.01748	-0.07822	-0.01898	-0.08978		-0.65244	0.915	-0.39584	0.938	-0.82966	0.854	-0.38912	0.864		0.2	1.23115	3.97538	1.13674	3.9318	0.91248	3.98175	0.667	3.98666		1.042	-0.07822	-0.15837
1.041	0.01469	-0.08504	-0.02013	-0.09172		-0.63825	0.914	-0.3868	0.937	-0.8183	0.853	-0.37773	0.863												1.041	-0.08504	-0.16138
1.04	0.01345	-0.0909	-0.02008	-0.09284		-0.62368	0.913	-0.37772	0.936	-0.80553	0.852	-0.36729	0.862												1.04	-0.0909	-0.16357
1.039	0.01247	-0.09783	-0.02209	-0.09508		-0.60797	0.912	-0.36744	0.935	-0.79093	0.851	-0.35675	0.861												1.039	-0.09783	-0.16673
1.038	0.01042	-0.10303	-0.02232	-0.09615		-0.59324	0.911	-0.3577	0.934	-0.77973	0.85	-0.34513	0.86												1.038	-0.10303	-0.16907
1.037	0.00917	-0.10869	-0.02331	-0.09773		-0.57907	0.91	-0.34818	0.933	-0.76557	0.849	-0.33501	0.859												1.037	-0.10869	-0.17157
1.036	0.00913	-0.1145	-0.02476	-0.09946		-0.56682	0.909	-0.33765	0.932	-0.74986	0.848	-0.32409	0.858												1.036	-0.1145	-0.17457
1.035	0.00795	-0.11837	-0.02468	-0.10038		-0.55126	0.908	-0.32855	0.931	-0.73856	0.847	-0.31326	0.857												1.035	-0.11837	-0.1758
1.034	0.00578	-0.12321	-0.02471	-0.1015		-0.5367	0.907	-0.31779	0.93	-0.72461	0.846	-0.30332	0.856												1.034	-0.12321	-0.17804
1.033	0.00473	-0.12749	-0.02609	-0.10268		-0.52284	0.906	-0.30743	0.929	-0.71143	0.845	-0.29238	0.855												1.033	-0.12749	-0.18023
1.032	0.00413	-0.13121	-0.02585	-0.10308		-0.50983	0.905	-0.29704	0.928	-0.6993	0.844	-0.28251	0.854												1.032	-0.13121	-0.1813
1.031	0.00233	-0.1358	-0.02757	-0.10482		-0.49471	0.904	-0.28591	0.927	-0.68418	0.843	-0.27203	0.853												1.031	-0.1358	-0.184
1.03	0.00143	-0.13936	-0.02735	-0.10558		-0.48191	0.903	-0.27619	0.926	-0.67319	0.842	-0.2614	0.852												1.03	-0.13936	-0.18538
1.029	0.00192	-0.14283	-0.02799	-0.10624		-0.46661	0.902	-0.26546	0.925	-0.65954	0.841	-0.25181	0.851												1.029	-0.14283	-0.18665
1.028	-0.000482446	-0.1466	-0.02964	-0.10736		-0.45384	0.901	-0.25459	0.924	-0.64611	0.84	-0.24127	0.85												1.028	-0.1466	-0.18884
1.027	-0.00143	-0.14879	-0.02854	-0.10792		-0.43935	0.9	-0.24437	0.923	-0.63327	0.839	-0.23136	0.849												1.027	-0.14879	-0.1893
1.026	-0.00178	-0.1521	-0.02975	-0.10889		-0.42481	0.899	-0.23287	0.922	-0.61859	0.838	-0.22203	0.848												1.026	-0.1521	-0.19139
1.025	-0.00165	-0.15511	-0.02996	-0.10981		-0.41228	0.898	-0.22203	0.921	-0.60716	0.837	-0.21146	0.847												1.025	-0.15511	-0.19276
1.024	-0.00294	-0.15745	-0.02986	-0.11006		-0.39722	0.897	-0.21182	0.92	-0.59349	0.836	-0.20185	0.846												1.024	-0.15745	-0.19389
1.023	-0.00378	-0.16107	-0.03148	-0.11098		-0.38394	0.896	-0.20044	0.919	-0.58058	0.835	-0.19209	0.845												1.023	-0.16107	-0.19592
1.022	-0.00391	-0.16326	-0.03112	-0.11144		-0.37013	0.895	-0.19003	0.918	-0.5696	0.834	-0.18222	0.844												1.022	-0.16326	-0.19654
1.021	-0.00465	-0.16561	-0.03128	-0.11175		-0.35695	0.894	-0.1792	0.917	-0.55466	0.833	-0.17289	0.843												1.021	-0.16561	-0.1975
1.02	-0.00674	-0.16861	-0.03203	-0.11302		-0.34273	0.893	-0.1683	0.916	-0.54284	0.832	-0.16344	0.842												1.02	-0.16861	-0.19908
1.019	-0.00677	-0.17019	-0.03234	-0.11292		-0.32911	0.892	-0.15768	0.915	-0.53111	0.831	-0.15419	0.841												1.019	-0.17019	-0.19954
1.018	-0.00718	-0.17284	-0.03362	-0.11383		-0.3165	0.891	-0.14668	0.914	-0.51807	0.83	-0.14513	0.84												1.018	-0.17284	-0.20143
1.017	-0.00729	-0.17534	-0.03306	-0.11445		-0.30301	0.89	-0.13596	0.913	-0.50634	0.829	-0.13535	0.839												1.017	-0.17534	-0.2025
1.016	-0.00859	-0.17676	-0.03314	-0.11429				-0.12578	0.912			-0.12668	0.838												1.016	-0.17676	-0.20301
1.015	-0.00992	-0.17957	-0.03402	-0.11541				-0.1147	0.911			-0.11759	0.837												1.015	-0.17957	-0.20469
1.014	-0.01054	-0.18069	-0.03356	-0.11562				-0.10416	0.91			-0.10869	0.836												1.014	-0.18069	-0.20504
1.013	-0.01095	-0.18273	-0.03446	-0.11608				-0.09361	0.909			-0.09996	0.835												1.013	-0.18273	-0.20596
1.012	-0.0107	-0.18538	-0.03481	-0.11659				-0.08303	0.908			-0.09114	0.834												1.012	-0.18538	-0.20754
1.011	-0.01109	-0.18665	-0.03429	-0.1171				-0.07296	0.907			-0.08249	0.833												1.011	-0.18665	-0.20815
1.01	-0.01156	-0.18869	-0.03526	-0.11725				-0.06262	0.906			-0.07401	0.832												1.01	-0.18869	-0.20912
1.009	-0.01332	-0.19042	-0.03567	-0.11786				-0.05226	0.905			-0.06518	0.831												1.009	-0.19042	-0.21004
1.008	-0.01389	-0.19154	-0.03481	-0.11766				-0.04239	0.904			-0.05728	0.83												1.008	-0.19154	-0.21019
1.007	-0.01473	-0.19389	-0.03635	-0.11847				-0.03226	0.903			-0.04878	0.829												1.007	-0.19389	-0.21192
1.006	-0.01538	-0.19496	-0.03574	-0.11878				-0.02236	0.902			-0.04044	0.828												1.006	-0.19496	-0.21238
1.005	-0.01425	-0.19699	-0.03671	-0.11913				-0.01269	0.901			-0.0325	0.827												1.005	-0.19699	-0.2135
1.004	-0.01515	-0.19888	-0.03688	-0.1198				-0.00278	0.9			-0.02447	0.826												1.004	-0.19888	-0.21478
1.003	-0.01601	-0.19969	-0.03645	-0.11975								-0.01635	0.825												1.003	-0.19969	-0.21493
1.002	-0.01744	-0.20158	-0.03741	-0.1201																					1.002	-0.20158	-0.21585
1.001	-0.01713	-0.20301	-0.03709	-0.12046																					1.001	-0.20301	-0.21666
1	-0.01805	-0.20423	-0.03707	-0.12025																					1	-0.20423	-0.21712
0.999	-0.01936	-0.20642	-0.03869	-0.12092																					0.999	-0.20642	-0.2187
0.998	-0.01978	-0.20754	-0.03705	-0.12143																					0.998	-0.20754	-0.21916
0.997	-0.02029	-0.20897	-0.03796	-0.12127																					0.997	-0.20897	-0.21992
0.996	-0.02093	-0.21055	-0.03867	-0.12183																					0.996	-0.21055	-0.2212
0.995	-0.02042	-0.21116	-0.03746	-0.12143																					0.995	-0.21116	-0.22104
0.994	-0.0209	-0.21335	-0.03875	-0.12214																					0.994	-0.21335	-0.22247
0.993	-0.02309	-0.21478	-0.03856	-0.12214																					0.993	-0.21478	-0.22339
0.992	-0.02228	-0.21585	-0.03807	-0.12234																					0.992	-0.21585	-0.22405
0.991	-0.02306	-0.21773	-0.0397	-0.12336																					0.991	-0.21773	-0.22527
0.99	-0.0237	-0.2187	-0.03881	-0.12306																					0.99	-0.2187	-0.22543
0.989	-0.02537	-0.22008	-0.03936	-0.12336																					0.989	-0.22008	-0.22639
0.988	-0.02553	-0.22196	-0.03952	-0.12392																					0.988	-0.22196	-0.22762
0.987	-0.02699	-0.22278	-0.03972	-0.12336																					0.987	-0.22278	-0.22813
0.986	-0.02765	-0.22482	-0.04018	-0.12428																					0.986	-0.22482	-0.22966
0.985	-0.02799	-0.22624	-0.03936	-0.12418																					0.985	-0.22624	-0.23093
0.984	-0.02901	-0.22716	-0.03994	-0.12408																					0.984	-0.22716	-0.23093
0.983	-0.02904	-0.2295	-0.04025	-0.12489																					0.983	-0.2295	-0.23251
0.982	-0.02945	-0.23047	-0.04021	-0.12464																					0.982	-0.23047	-0.23297
0.981	-0.03011	-0.23205	-0.04038	-0.12504																					0.981	-0.23205	-0.23409
0.98	-0.03242	-0.23409	-0.04057	-0.12555																					0.98	-0.23409	-0.23567
0.979	-0.03324	-0.23531	-0.04051	-0.12555																					0.979	-0.23531	-0.23659
0.978	-0.03267	-0.23755	-0.04073	-0.12545																					0.978	-0.23755	-0.23801
0.977	-0.03437	-0.23908	-0.04054	-0.12581																					0.977	-0.23908	-0.23908
0.976	-0.03531	-0.24036	-0.04081	-0.12601																					0.976	-0.24036	-0.23944
0.975	-0.03553	-0.24285	-0.04115	-0.12657																					0.975	-0.24285	-0.24148
0.974	-0.03779	-0.24443	-0.04098	-0.12627																					0.974	-0.24443	-0.24239
0.973	-0.03765	-0.24759	-0.04249	-0.12744																					0.973	-0.24759	-0.24504
0.972	-0.03869	-0.24994	-0.0412	-0.12759																					0.972	-0.24994	-0.24662
0.971	-0.04074	-0.25106	-0.04178	-0.12708																					0.971	-0.25106	-0.24693
0.97	-0.04182	-0.25325	-0.0417	-0.12718																					0.97	-0.25325	-0.24897
0.969	-0.04277	-0.25529	-0.04123	-0.12744																					0.969	-0.25529	-0.25024
0.968	-0.04409	-0.25717	-0.04201	-0.12754																					0.968	-0.25717	-0.25136
0.967	-0.04417	-0.26028	-0.04178	-0.12805																					0.967	-0.26028	-0.25401
0.966	-0.04635	-0.26247	-0.04197	-0.1281																					0.966	-0.26247	-0.25559
0.965	-0.04654	-0.26532	-0.0425	-0.12851																					0.965	-0.26532	-0.25717
0.964	-0.04894	-0.26813	-0.04217	-0.12851																					0.964	-0.26813	-0.25952
0.963	-0.05095	-0.27017	-0.04237	-0.12825																					0.963	-0.27017	-0.26094
0.962	-0.05203	-0.27378	-0.04231	-0.12892																					0.962	-0.27378	-0.26329
0.961	-0.0532	-0.27694	-0.0423	-0.12902																					0.961	-0.27694	-0.26594
0.96	-0.05513	-0.2801	-0.04344	-0.12968																					0.96	-0.2801	-0.26813
0.959	-0.05676	-0.28403	-0.042	-0.12989																					0.959	-0.28403	-0.27083
0.958	-0.05845	-0.28683	-0.04266	-0.12999																					0.958	-0.28683	-0.27302
0.957	-0.05992	-0.29045	-0.04311	-0.13019																					0.957	-0.29045	-0.27552
0.956	-0.06125	-0.29468	-0.04253	-0.13034																					0.956	-0.29468	-0.27852
0.955	-0.06242	-0.29814	-0.04338	-0.13039																					0.955	-0.29814	-0.28087
0.954	-0.06548	-0.30283	-0.0434	-0.13101																					0.954	-0.30283	-0.28464
0.953	-0.06721	-0.30757	-0.04346	-0.1309																					0.953	-0.30757	-0.28795
0.952	-0.06808	-0.31149	-0.04329	-0.13121																					0.952	-0.31149	-0.2906
0.951	-0.07037	-0.31699	-0.04316	-0.13187																					0.951	-0.31699	-0.29483
0.95	-0.07358	-0.32153	-0.04335	-0.13162																					0.95	-0.32153	-0.29768
0.949	-0.07526	-0.32688	-0.04388	-0.13197																					0.949	-0.32688	-0.30161
0.948	-0.07715	-0.33254	-0.04336	-0.13284																					0.948	-0.33254	-0.30614
0.947	-0.08071	-0.33789	-0.04451	-0.13284																					0.947	-0.33789	-0.30976
0.946	-0.08316	-0.34415	-0.04338	-0.13325																					0.946	-0.34415	-0.31465
0.945	-0.08561	-0.35027	-0.04431	-0.13381																					0.945	-0.35027	-0.31888
0.944	-0.08825	-0.35638	-0.04372	-0.13345																					0.944	-0.35638	-0.32326
0.943	-0.09116	-0.36377	-0.04429	-0.13432																					0.943	-0.36377	-0.32846
0.942	-0.09355	-0.37055	-0.04401	-0.13432																					0.942	-0.37055	-0.33345
0.941	-0.09569	-0.37773	-0.04437	-0.13498																					0.941	-0.37773	-0.33911
0.94	-0.09896	-0.38609	-0.04421	-0.1358																					0.94	-0.38609	-0.34522
0.939	-0.10283	-0.39312	-0.04492	-0.13549																					0.939	-0.39312	-0.34996
0.938	-0.1065	-0.40194	-0.04406	-0.13595																					0.938	-0.40194	-0.35638
0.937	-0.1094	-0.41039	-0.04525	-0.13676																					0.937	-0.41039	-0.36301
0.936	-0.11282	-0.41906	-0.0444	-0.13682																					0.936	-0.41906	-0.36912
0.935	-0.11592	-0.4291	-0.04497	-0.13789																					0.935	-0.4291	-0.37651
0.934	-0.1198	-0.43883	-0.0459	-0.13804																					0.934	-0.43883	-0.38339
0.933	-0.12382	-0.44856	-0.04503	-0.13865																					0.933	-0.44856	-0.39062
0.932	-0.12887	-0.45957	-0.04575	-0.13941																					0.932	-0.45957	-0.39878
0.931	-0.13289	-0.4693	-0.04638	-0.13957																					0.931	-0.4693	-0.40586
0.93	-0.13641	-0.48107	-0.04558	-0.14043																					0.93	-0.48107	-0.41447
0.929	-0.14079	-0.49269	-0.0466	-0.1414																					0.929	-0.49269	-0.42298
0.928	-0.14538	-0.50461	-0.04687	-0.1415																					0.928	-0.50461	-0.43159
0.927	-0.15103	-0.51771	-0.04619	-0.14262																					0.927	-0.51771	-0.44132
0.926	-0.15648	-0.52943	-0.0475	-0.14334																					0.926	-0.52943	-0.45014
0.925	-0.16107	-0.54268	-0.04702	-0.14375																					0.925	-0.54268	-0.45957
0.924	-0.16688	-0.55643	-0.04741	-0.14507																					0.924	-0.55643	-0.46991
0.923	-0.17238	-0.56968	-0.04712	-0.14543																					0.923	-0.56968	-0.47995
0.922	-0.17738	-0.58497	-0.0479	-0.14706																					0.922	-0.58497	-0.49111
0.921	-0.18273	-0.59975	-0.04889	-0.14772																					0.921	-0.59975	-0.50181
0.92	-0.18915	-0.61401	-0.04845	-0.14818																					0.92	-0.61401	-0.51261
0.919	-0.19562	-0.63032	-0.0487	-0.14991																					0.919	-0.63032	-0.52484
0.918	-0.20301	-0.64561	-0.04897	-0.15068																					0.918	-0.64561	-0.53605
0.917	-0.20943	-0.66191	-0.04891	-0.15149																					0.917	-0.66191	-0.54777
0.916	-0.21554	-0.67873	-0.04914	-0.15307																					0.916	-0.67873	-0.56102
0.915	-0.22262	-0.69554	-0.05017	-0.15414																					0.915	-0.69554	-0.57325
0.914	-0.23001	-0.71338	-0.04968	-0.15572																					0.914	-0.71338	-0.5865
0.913	-0.23786	-0.73121	-0.05004	-0.15745																					0.913	-0.73121	-0.59975
0.912	-0.24662	-0.74854	-0.05053	-0.15776																					0.912	-0.74854	-0.61299
0.911	-0.25513	-0.7679	-0.0509	-0.16025																					0.911	-0.7679	-0.62726
0.91	-0.26359	-0.78675	-0.05182	-0.16153																					0.91	-0.78675	-0.64051
0.909	-0.27113	-0.80611	-0.05203	-0.16341																					0.909	-0.80611	-0.65529
0.908	-0.28102	-0.82599	-0.05213	-0.16576																					0.908	-0.82599	-0.67108
0.907	-0.2906	-0.84535	-0.05279	-0.16718																					0.907	-0.84535	-0.68484
0.906	-0.30003	-0.86573	-0.05304	-0.16922																					0.906	-0.86573	-0.70064
0.905	-0.30915	-0.88662	-0.05401	-0.17187																					0.905	-0.88662	-0.71592
0.904	-0.3201	-0.90701	-0.05345	-0.1733																					0.904	-0.90701	-0.73121
0.903	-0.32968	-0.92841	-0.05447	-0.17646																					0.903	-0.92841	-0.74803
0.902	-0.3415	-0.94981	-0.05569	-0.1788																					0.902	-0.94981	-0.76382
0.901	-0.35169	-0.97121	-0.05544	-0.1813																					0.901	-0.97121	-0.78013
0.9	-0.36362	-0.99363	-0.056	-0.18446																					0.9	-0.99363	-0.79745
0.899	-0.376	-1.01503	-0.05661	-0.1868																					0.899	-1.01503	-0.81325
0.898	-0.38701	-1.03847	-0.05722	-0.18996																					0.898	-1.03847	-0.83108
0.897	-0.40066	-1.0614	-0.05748	-0.19327																					0.897	-1.0614	-0.84841
0.896	-0.4131	-1.08433	-0.05906	-0.19608																					0.896	-1.08433	-0.86573
0.895	-0.42645	-1.10828	-0.05921	-0.20015																					0.895	-1.10828	-0.88459
0.894	-0.43959	-1.1307	-0.06038	-0.20362																					0.894	-1.1307	-0.90191
0.893	-0.45422	-1.15414	-0.06099	-0.20693																					0.893	-1.15414	-0.91975
0.892	-0.46869	-1.1786	-0.0614	-0.21208																					0.892	-1.1786	-0.9386
0.891	-0.4825	-1.20204	-0.06303	-0.21524																					0.891	-1.20204	-0.95643
0.89	-0.49773	-1.22701	-0.06303	-0.22028																					0.89	-1.22701	-0.9758
0.889	-0.51414	-1.25146	-0.06441	-0.22497																					0.889	-1.25146	-0.99465
0.888	-0.52841	-1.27541	-0.06502	-0.22874																					0.888	-1.27541	-1.0135
0.887	-0.54624	-1.30089	-0.06578	-0.23424																					0.887	-1.30089	-1.03338
0.886	-0.56153	-1.32484	-0.06818	-0.23924																					0.886	-1.32484	-1.05223
0.885	-0.57885	-1.34981	-0.06808	-0.24428																					0.885	-1.34981	-1.07159
0.884	-0.5972	-1.3758	-0.06976	-0.25024																					0.884	-1.3758	-1.09197
0.883	-0.61503	-1.40076	-0.07159	-0.25575																					0.883	-1.40076	-1.11134
0.882	-0.63236	-1.42675	-0.0721	-0.26201																					0.882	-1.42675	-1.13223
0.881	-0.65172	-1.45172	-0.07414	-0.26797																					0.881	-1.45172	-1.1521
0.88	-0.67108	-1.47669	-0.07557	-0.27363																					0.88	-1.47669	-1.17197
0.879	-0.69146	-1.50318	-0.07684	-0.28102																					0.879	-1.50318	-1.19287
0.878	-0.71134	-1.52866	-0.07903	-0.28764																					0.878	-1.52866	-1.21274
0.877	-0.73172	-1.54599	-0.08051	-0.29452																					0.877	-1.54599	-1.23363
0.876	-0.75312	-1.57146	-0.08199	-0.30268																					0.876	-1.57146	-1.25452
0.875	-0.7735	-1.59643	-0.08377	-0.30976																					0.875	-1.59643	-1.2749
0.874	-0.7949	-1.62293	-0.08566	-0.3173																					0.874	-1.62293	-1.2958
0.873	-0.81732	-1.64994	-0.088	-0.32561																					0.873	-1.64994	-1.31669
0.872	-0.84076	-1.6749	-0.08943	-0.33315																					0.872	-1.6749	-1.33758
0.871	-0.86318	-1.70344	-0.09197	-0.34242																					0.871	-1.70344	-1.35949
0.87	-0.88662	-1.72994	-0.09549	-0.35185																					0.87	-1.72994	-1.38089
0.869	-0.91159	-1.7549	-0.09692	-0.36																					0.869	-1.7549	-1.40178
0.868	-0.93605	-1.78191	-0.09962	-0.36958																					0.868	-1.78191	-1.42369
0.867	-0.96051	-1.80688	-0.10247	-0.37839																					0.867	-1.80688	-1.44357
0.866	-0.98497	-1.83338	-0.10456	-0.38813																					0.866	-1.83338	-1.46548
0.865	-1.01146	-1.86038	-0.10792	-0.39832																					0.865	-1.86038	-1.48637
0.864	-1.03796	-1.88688	-0.11098	-0.4082																					0.864	-1.88688	-1.50777
0.863	-1.06395	-1.91389	-0.11312	-0.41906																					0.863	-1.91389	-1.53019
0.862	-1.09045	-1.93885	-0.11704	-0.42925																					0.862	-1.93885	-1.55159
0.861	-1.11898	-1.96535	-0.12	-0.4398																					0.861	-1.96535	-1.56484
0.86	-1.14701	-1.99236	-0.12413	-0.45172																					0.86	-1.99236	-1.58726
0.859	-1.17503	-2.01732	-0.12775	-0.46237																					0.859	-2.01732	-1.60917
0.858	-1.20357	-2.04382	-0.13116	-0.47414																					0.858	-2.04382	-1.63108
0.857	-1.2321	-2.07083	-0.13554	-0.48611																					0.857	-2.07083	-1.65299
0.856	-1.26115	-2.09732	-0.13952	-0.49738																					0.856	-2.09732	-1.6749
0.855	-1.29019	-2.12229	-0.14395	-0.51006																					0.855	-2.12229	-1.69834
0.854	-1.32025	-2.14777	-0.14803	-0.52178																					0.854	-2.14777	-1.71873
0.853	-1.35134	-2.17427	-0.15195	-0.53452																					0.853	-2.17427	-1.74115
0.852	-1.3814	-2.2028	-0.15648	-0.54777																					0.852	-2.2028	-1.76306
0.851	-1.41248	-2.22777	-0.16183	-0.56																					0.851	-2.22777	-1.78497
0.85	-1.44408	-2.25274	-0.16606	-0.57376																					0.85	-2.25274	-1.80688
0.849	-1.47516	-2.27975	-0.17157	-0.58701																					0.849	-2.27975	-1.82879
0.848	-1.50675	-2.30471	-0.17789	-0.59975																					0.848	-2.30471	-1.8507
0.847	-1.53936	-2.33274	-0.18257	-0.61452																					0.847	-2.33274	-1.87465
0.846	-1.56688	-2.35975	-0.18854	-0.62828																					0.846	-2.35975	-1.89503
0.845	-1.59796	-2.38624	-0.19434	-0.64255																					0.845	-2.38624	-1.91847
0.844	-1.63108	-2.41121	-0.19985	-0.65732																					0.844	-2.41121	-1.94038
0.843	-1.66573	-2.43822	-0.20693	-0.67159																					0.843	-2.43822	-1.96229
0.842	-1.69834	-2.46318	-0.21223	-0.68637																					0.842	-2.46318	-1.98573
0.841	-1.73299	-2.48815	-0.21901	-0.70115																					0.841	-2.48815	-2.00764
0.84	-1.76611	-2.51516	-0.22589	-0.71592																					0.84	-2.51516	-2.03006
0.839	-1.80076	-2.54166	-0.23266	-0.73223																					0.839	-2.54166	-2.05197
0.838	-1.8349	-2.5651	-0.24066	-0.74701																					0.838	-2.5651	-2.07541
0.837	-1.86955	-2.59057	-0.24708	-0.7628																					0.837	-2.59057	-2.09732
0.836	-1.90573	-2.61554	-0.25498	-0.7786																					0.836	-2.61554	-2.11924
0.835	-1.94038	-2.64051	-0.26268	-0.79439																					0.835	-2.64051	-2.13962
0.834	-1.97503	-2.66599	-0.2694	-0.8107																					0.834	-2.66599	-2.16357
0.833	-2.01121	-2.69096	-0.27883	-0.82701																					0.833	-2.69096	-2.18548
0.832	-2.04688	-2.71592	-0.28652	-0.84331																					0.832	-2.71592	-2.20892
0.831	-2.08153	-2.7414	-0.29437	-0.86064																					0.831	-2.7414	-2.23083
0.83	-2.11771	-2.76331	-0.30334	-0.87643																					0.83	-2.76331	-2.25274
0.829	-2.15541	-2.78828	-0.31164	-0.89376																					0.829	-2.78828	-2.27465
0.828	-2.19159	-2.81325	-0.32076	-0.91108																					0.828	-2.81325	-2.29656
0.827	-2.22777	-2.83669	-0.32968	-0.9279																					0.827	-2.83669	-2.31745
0.826	-2.26089	-2.86217	-0.33941	-0.94522																					0.826	-2.86217	-2.33936
0.825	-2.29656	-2.88713	-0.34899	-0.96306																					0.825	-2.88713	-2.36127
0.824	-2.33121	-2.91057	-0.35811	-0.98038																					0.824	-2.91057	-2.38166
0.823	-2.36892	-2.93605	-0.36815	-0.99924																					0.823	-2.93605	-2.40357
0.822	-2.4051	-2.96102	-0.37809	-1.01656																					0.822	-2.96102	-2.42548
0.821	-2.4428	-2.98446	-0.38797	-1.0349																					0.821	-2.98446	-2.44586
0.82	-2.48051	-3.00943	-0.39832	-1.05325																					0.82	-3.00943	-2.46777
0.819	-2.51516	-3.03338	-0.40932	-1.07108																					0.819	-3.03338	-2.48815
0.818	-2.55287	-3.05682	-0.41936	-1.08994																					0.818	-3.05682	-2.5121
0.817	-2.59057	-3.08025	-0.43083	-1.10879																					0.817	-3.08025	-2.53401
0.816	-2.62471	-3.10217	-0.44168	-1.12713																					0.816	-3.10217	-2.55439
0.815	-2.65936	-3.12764	-0.45248	-1.14701																					0.815	-3.12764	-2.57783
0.814	-2.69707	-3.15108	-0.4638	-1.16586																					0.814	-3.15108	-2.59822
0.813	-2.73325	-3.17605	-0.47557	-1.18471																					0.813	-3.17605	-2.62013
0.812	-2.7679	-3.19949	-0.48673	-1.2051																					0.812	-3.19949	-2.64204
0.811	-2.80408	-3.2214	-0.49946	-1.22395																					0.811	-3.2214	-2.66242
0.81	-2.84025	-3.24535	-0.51159	-1.24382																					0.81	-3.24535	-2.68484
0.809	-2.87439	-3.26726	-0.52331	-1.2642																					0.809	-3.26726	-2.70675
0.808	-2.91057	-3.2907	-0.53605	-1.28306																					0.808	-3.2907	-2.72713
0.807	-2.94369	-3.31414	-0.54879	-1.30395																					0.807	-3.31414	-2.74904
0.806	-2.9814	-3.33605	-0.56153	-1.32433																					0.806	-3.33605	-2.76943
0.805	-3.01605	-3.35643	-0.57427	-1.34369																					0.805	-3.35643	-2.78981
0.804	-3.0507	-3.38038	-0.58701	-1.3651																					0.804	-3.38038	-2.81172
0.803	-3.08178	-3.40076	-0.60076	-1.38497																					0.803	-3.40076	-2.8321
0.802	-3.11949	-3.42268	-0.6135	-1.40586																					0.802	-3.42268	-2.85248
0.801	-3.15261	-3.44459	-0.62726	-1.42675																					0.801	-3.44459	-2.87287
0.8	-3.18573	-3.4665	-0.64102	-1.44713																					0.8	-3.4665	-2.89325
0.799	-3.21987	-3.48841	-0.65529	-1.46854																					0.799	-3.48841	-2.91567
0.798	-3.25299	-3.50879	-0.66955	-1.48943																					0.798	-3.50879	-2.93605
0.797	-3.28611	-3.53121	-0.68484	-1.51032																					0.797	-3.53121	-2.9549
0.796	-3.32076	-3.55159	-0.6986	-1.53223																					0.796	-3.55159	-2.97529
0.795	-3.35185	-3.57045	-0.71389	-1.55312																					0.795	-3.57045	-2.99414
0.794	-3.38497	-3.59236	-0.72815	-1.56688																					0.794	-3.59236	-3.01452
0.793	-3.41656	-3.61427	-0.74242	-1.58879																					0.793	-3.61427	-3.0349
0.792	-3.4507	-3.63465	-0.75822	-1.60917																					0.792	-3.63465	-3.05376
0.791	-3.48229	-3.65656	-0.77299	-1.63261																					0.791	-3.65656	-3.07414
0.79	-3.51389	-3.67389	-0.78879	-1.65299																					0.79	-3.67389	-3.09452
0.789	-3.54191	-3.69427	-0.80459	-1.6749																					0.789	-3.69427	-3.1149
0.788	-3.5735	-3.71465	-0.81987	-1.69834																					0.788	-3.71465	-3.13376
0.787	-3.60306	-3.73503	-0.83669	-1.72076																					0.787	-3.73503	-3.15414
0.786	-3.63312	-3.75541	-0.85299	-1.74268																					0.786	-3.75541	-3.17299
0.785	-3.66115	-3.77427	-0.8693	-1.76459																					0.785	-3.77427	-3.19185
0.784	-3.69427	-3.79465	-0.88561	-1.7865																					0.784	-3.79465	-3.20917
0.783	-3.71771	-3.81656	-0.90089	-1.80841																					0.783	-3.81656	-3.22803
0.782	-3.7493	-3.83694	-0.91873	-1.83185																					0.782	-3.83694	-3.24688
0.781	-3.77885	-3.85783	-0.93554	-1.85376																					0.781	-3.85783	-3.26573
0.78	-3.80739	-3.87465	-0.95185	-1.87771																					0.78	-3.87465	-3.28611
0.779	-3.83389	-3.89197	-0.96968	-1.89962																					0.779	-3.89197	-3.30497
0.778	-3.86089	-3.91083	-0.98752	-1.92153																					0.778	-3.91083	-3.32382
0.777	-3.88892	-3.92968	-1.00433	-1.94497																					0.777	-3.92968	-3.34268
0.776	-3.91083	-3.94701	-1.02217	-1.96688																					0.776	-3.94701	-3.36
0.775	-3.94089	-3.96586	-1.04	-1.99083																					0.775	-3.96586	-3.37885
0.774	-3.9628	-3.98318	-1.05732	-2.01427																					0.774	-3.98318	-3.39618
0.773	-3.98777	-4.00051	-1.07567	-2.03771																					0.773	-4.00051	-3.41503
0.772	-4.01325	-4.01783	-1.09452	-2.05962																					0.772	-4.01783	-3.43338
0.771	-4.04127	-4.03516	-1.11236	-2.08306																					0.771	-4.03516	-3.4507
0.77	-4.06471	-4.05401	-1.13172	-2.10701																					0.77	-4.05401	-3.46955
0.769	-4.0851	-4.07287	-1.15006	-2.12892																					0.769	-4.07287	-3.48841
0.768	-4.10701	-4.09019	-1.16943	-2.15236																					0.768	-4.09019	-3.50573
0.767	-4.12943	-4.10701	-1.18828	-2.1758																					0.767	-4.10701	-3.52459
0.766	-4.15592	-4.1228	-1.20713	-2.19924																					0.766	-4.1228	-3.54191
0.765	-4.18242	-4.14013	-1.2265	-2.22166																					0.765	-4.14013	-3.55771
0.764	-4.20127	-4.15898	-1.24688	-2.2451																					0.764	-4.15898	-3.5735
0.763	-4.2186	-4.17631	-1.26573	-2.26854																					0.763	-4.17631	-3.5893
0.762	-4.24561	-4.19363	-1.28662	-2.29045																					0.762	-4.19363	-3.60815
0.761	-4.26293	-4.20943	-1.30548	-2.31389																					0.761	-4.20943	-3.62344
0.76	-4.28637	-4.22828	-1.32586	-2.33783																					0.76	-4.22828	-3.64076
0.759	-4.30522	-4.24561	-1.34573	-2.36127																					0.759	-4.24561	-3.65809
0.758	-4.32102	-4.25936	-1.36561	-2.38471																					0.758	-4.25936	-3.67541
0.757	-4.34446	-4.27516	-1.3865	-2.40815																					0.757	-4.27516	-3.69274
0.756	-4.36484	-4.29096	-1.40739	-2.43159																					0.756	-4.29096	-3.70854
0.755	-4.39287	-4.30675	-1.42726	-2.45554																					0.755	-4.30675	-3.72433
0.754	-4.40561	-4.32255	-1.44917	-2.47898																					0.754	-4.32255	-3.74115
0.753	-4.42752	-4.33783	-1.46955	-2.50242																					0.753	-4.33783	-3.75694
0.752	-4.44637	-4.35669	-1.48943	-2.52586																					0.752	-4.35669	-3.77274
0.751	-4.46522	-4.37554	-1.51236	-2.54777																					0.751	-4.37554	-3.79006
0.75	-4.47949	-4.38981	-1.53274	-2.57172																					0.75	-4.38981	-3.80586
0.749	-4.49529	-4.40561	-1.54803	-2.59516																					0.749	-4.40561	-3.82166
0.748	-4.51414	-4.42599	-1.56994	-2.6186																					0.748	-4.42599	-3.83898
0.747	-4.53299	-4.43873	-1.59032	-2.64051																					0.747	-4.43873	-3.85274
0.746	-4.54217	-4.45096	-1.61223	-2.66599																					0.746	-4.45096	-3.86854
0.745	-4.56713	-4.46522	-1.63261	-2.6879																					0.745	-4.46522	-3.88433
0.744	-4.57834	-4.48102	-1.65452	-2.71134																					0.744	-4.48102	-3.8986
0.743	-4.60331	-4.49987	-1.67796	-2.73478																					0.743	-4.49987	-3.91592
0.742	-4.61605	-4.51261	-1.69834	-2.75669																					0.742	-4.51261	-3.92968
0.741	-4.62879	-4.52484	-1.72229	-2.78064																					0.741	-4.52484	-3.94395
0.74	-4.63796	-4.54369	-1.74268	-2.80408																					0.74	-4.54369	-3.95822
0.739	-4.65529	-4.55796	-1.76459	-2.82599																					0.739	-4.55796	-3.97045
0.738	-4.66955	-4.56866	-1.78803	-2.84943																					0.738	-4.56866	-3.98471
0.737	-4.68331	-4.57987	-1.80994	-2.87134																					0.737	-4.57987	-3.99898
0.736	-4.70217	-4.59261	-1.83185	-2.89529																					0.736	-4.59261	-4.01478
0.735	-4.71032	-4.60484	-1.8558	-2.9172																					0.735	-4.60484	-4.03006
0.734	-4.72764	-4.61605	-1.87771	-2.93911																					0.734	-4.61605	-4.04433
0.733	-4.7414	-4.63032	-1.89962	-2.96255																					0.733	-4.63032	-4.05554
0.732	-4.75261	-4.64408	-1.92306	-2.98446																					0.732	-4.64408	-4.06981
0.731	-4.76688	-4.65529	-1.94497	-3.00637																					0.731	-4.65529	-4.08357
0.73	-4.7842	-4.66803	-1.96841	-3.03032																					0.73	-4.66803	-4.09783
0.729	-4.79796	-4.68025	-1.99083	-3.05223																					0.729	-4.68025	-4.11363
0.728	-4.80459	-4.69146	-2.01427	-3.07414																					0.728	-4.69146	-4.1279
0.727	-4.82191	-4.70064	-2.03771	-3.09605																					0.727	-4.70064	-4.14166
0.726	-4.84382	-4.71338	-2.05809	-3.11643																					0.726	-4.71338	-4.15134
0.725	-4.85299	-4.72611	-2.08153	-3.13834																					0.725	-4.72611	-4.16713
0.724	-4.84535	-4.7414	-2.10344	-3.16178																					0.724	-4.7414	-4.18089
0.723	-4.87185	-4.75567	-2.12739	-3.18217																					0.723	-4.75567	-4.19516
0.722	-4.87847	-4.76688	-2.15083	-3.20611																					0.722	-4.76688	-4.20637
0.721	-4.8907	-4.77758	-2.17274	-3.22803																					0.721	-4.77758	-4.2186
0.72	-4.89682	-4.79032	-2.19618	-3.24841																					0.72	-4.79032	-4.22981
0.719	-4.91567	-4.80459	-2.21962	-3.27032																					0.719	-4.80459	-4.24204
0.718	-4.92841	-4.81376	-2.24204	-3.2907																					0.718	-4.81376	-4.25325
0.717	-4.93452	-4.8265	-2.26395	-3.31108																					0.717	-4.8265	-4.26752
0.716	-4.94879	-4.84229	-2.28892	-3.33299																					0.716	-4.84229	-4.28331
0.715	-4.96	-4.85452	-2.31083	-3.35338																					0.715	-4.85452	-4.29554
0.714	-4.96917	-4.86726	-2.33427	-3.37529																					0.714	-4.86726	-4.30675
0.713	-4.97732	-4.87338	-2.35822	-3.39618																					0.713	-4.87338	-4.31898
0.712	-4.98038	-4.88153	-2.38013	-3.41656																					0.712	-4.88153	-4.33019
0.711	-4.99465	-4.89376	-2.40357	-3.43694																					0.711	-4.89376	-4.34446
0.71	-5.02115	-4.90497	-2.42701	-3.45732																					0.71	-4.90497	-4.35363
0.709	-5.00382	-4.91567	-2.44892	-3.47771																					0.709	-4.91567	-4.36637
0.708	-5.02115	-4.92688	-2.47287	-3.49809																					0.708	-4.92688	-4.37911
0.707	-5.03541	-4.93656	-2.49478	-3.51694																					0.707	-4.93656	-4.38828
0.706	-5.03389	-4.94726	-2.51822	-3.53885																					0.706	-4.94726	-4.39949
0.705	-5.04917	-4.96153	-2.54166	-3.55924																					0.705	-4.96153	-4.41172
0.704	-5.06038	-4.97376	-2.56357	-3.57809																					0.704	-4.97376	-4.42293
0.703	-5.06038	-4.98344	-2.58752	-3.59847																					0.703	-4.98344	-4.43567
0.702	-5.07618	-4.99261	-2.6079	-3.61885																					0.702	-4.99261	-4.4479
0.701	-5.08229	-5.00076	-2.62981	-3.63771																					0.701	-5.00076	-4.46064
0.7	-5.09197	-5.01503	-2.65478	-3.65809																					0.7	-5.01503	-4.47134
0.699	-5.09554	-5.03694	-2.67669	-3.67694																					0.699	-5.03694	-4.48255
0.698	-5.10064	-5.04611	-2.6986	-3.6958																					0.698	-5.04611	-4.49172
0.697	-5.11592	-5.0507	-2.72255	-3.71465																					0.697	-5.0507	-4.5014
0.696	-5.12102	-5.06191	-2.74446	-3.7335																					0.696	-5.06191	-4.50904
0.695	-5.13631	-5.07159	-2.7679	-3.75389																					0.695	-5.07159	-4.52178
0.694	-5.1414	-5.07618	-2.78828	-3.77121																					0.694	-5.07618	-4.53096
0.693	-5.1414	-5.08382	-2.81019	-3.79006																					0.693	-5.08382	-4.54064
0.692	-5.16178	-5.09197	-2.83363	-3.80739																					0.692	-5.09197	-4.55185
0.691	-5.16178	-5.10064	-2.85554	-3.82471																					0.691	-5.10064	-4.56255
0.69	-5.17707	-5.11083	-2.87643	-3.84357																					0.69	-5.11083	-4.57223
0.689	-5.18217	-5.12611	-2.89987	-3.86242																					0.689	-5.12611	-4.58446
0.688	-5.18726	-5.13631	-2.92178	-3.87975																					0.688	-5.13631	-4.59261
0.687	-5.19745	-5.1414	-2.94369	-3.8986																					0.687	-5.1414	-4.60178
0.686	-5.20764	-5.15159	-2.96408	-3.91592																					0.686	-5.15159	-4.61146
0.685	-5.20764	-5.15669	-2.98446	-3.93274																					0.685	-5.15669	-4.62217
0.684	-5.21783	-5.16688	-3.0079	-3.95159																					0.684	-5.16688	-4.63185
0.683	-5.22293	-5.17707	-3.02675	-3.96892																					0.683	-5.17707	-4.63949
0.682	-5.23312	-5.18217	-3.04713	-3.98624																					0.682	-5.18217	-4.64917
0.681	-5.24841	-5.19745	-3.07108	-4.00204																					0.681	-5.19745	-4.65682
0.68	-5.24841	-5.20764	-3.08994	-4.01783																					0.68	-5.20764	-4.66599
0.679	-5.2586	-5.21274	-3.11185	-4.03669																					0.679	-5.21274	-4.67873
0.678	-5.2535	-5.22293	-3.13376	-4.05401																					0.678	-5.22293	-4.68841
0.677	-5.26369	-5.23312	-3.15414	-4.06981																					0.677	-5.23312	-4.69605
0.676	-5.26369	-5.23822	-3.17452	-4.08815																					0.676	-5.23822	-4.70726
0.675	-5.27389	-5.24331	-3.1949	-4.10395																					0.675	-5.24331	-4.71338
0.674	-5.27389	-5.24841	-3.21376	-4.11822																					0.674	-5.24841	-4.72459
0.673	-5.27898	-5.2535	-3.23567	-4.13401																					0.673	-5.2535	-4.73376
0.672	-5.29427	-5.26369	-3.25452	-4.14981																					0.672	-5.26369	-4.7414
0.671	-5.29427	-5.27898	-3.2749	-4.1651																					0.671	-5.27898	-4.75414
0.67	-5.30955	-5.28917	-3.29529	-4.18089																					0.67	-5.28917	-4.76382
0.669	-5.31465	-5.29427	-3.31261	-4.19669																					0.669	-5.29427	-4.77146
0.668	-5.30955	-5.30446	-3.33299	-4.21248																					0.668	-5.30446	-4.77758
0.667	-5.31975	-5.30955	-3.35338	-4.22828																					0.667	-5.30955	-4.7842
0.666	-5.32484	-5.31465	-3.37223	-4.24408																					0.666	-5.31465	-4.7949
0.665	-5.32484	-5.32484	-3.39261	-4.26089																					0.665	-5.32484	-4.80459
0.664	-5.33503	-5.32994	-3.41146	-4.27516																					0.664	-5.32994	-4.8107
0.663	-5.34522	-5.32994	-3.43032	-4.28943																					0.663	-5.32994	-4.81987
0.662	-5.34013	-5.33503	-3.4507	-4.30522																					0.662	-5.33503	-4.8265
0.661	-5.34522	-5.34522	-3.46803	-4.31898																					0.661	-5.34522	-4.83414
0.66	-5.35541	-5.35541	-3.48688	-4.33325																					0.66	-5.35541	-4.84382
0.659	-5.36561	-5.35541	-3.50573	-4.34599																					0.659	-5.35541	-4.84994
0.658	-5.3707	-5.3758	-3.52306	-4.35873																					0.658	-5.3758	-4.85758
0.657	-5.36561	-5.39108	-3.54038	-4.37248																					0.657	-5.39108	-4.8642
0.656	-5.3758	-5.39618	-3.55771	-4.38522																					0.656	-5.39618	-4.86879
0.655	-5.38599	-5.40637	-3.57656	-4.40102																					0.655	-5.40637	-4.87643
0.654	-5.38599	-5.41146	-3.59541	-4.41478																					0.654	-5.41146	-4.88459
0.653	-5.40127	-5.41146	-3.61427	-4.43057																					0.653	-5.41146	-4.89223
0.652	-5.39108	-5.42166	-3.63159	-4.44484																					0.652	-5.42166	-4.90038
0.651	-5.40127	-5.42675	-3.64892	-4.45758																					0.651	-5.42675	-4.9065
0.65	-5.40637	-5.43694	-3.66624	-4.46981																					0.65	-5.43694	-4.91414
0.649	-5.41146	-5.44204	-3.68153	-4.48408																					0.649	-5.44204	-4.92229
0.648	-5.41146	-5.44713	-3.69885	-4.49834																					0.648	-5.44713	-4.93146
0.647	-5.42166	-5.45223	-3.71618	-4.51261																					0.647	-5.45223	-4.94115
0.646	-5.42166	-5.44713	-3.7335	-4.52484																					0.646	-5.44713	-4.94726
0.645	-5.42675	-5.45223	-3.7493	-4.53758																					0.645	-5.45223	-4.95541
0.644	-5.43185	-5.46242	-3.76662	-4.54828																					0.644	-5.46242	-4.96459
0.643	-5.43694	-5.47261	-3.78395	-4.56102																					0.643	-5.47261	-4.96917
0.642	-5.44204	-5.4828	-3.79924	-4.57376																					0.642	-5.4828	-4.97376
0.641	-5.44204	-5.49299	-3.81503	-4.58599																					0.641	-5.49299	-4.97885
0.64	-5.45223	-5.50318	-3.83236	-4.5972																					0.64	-5.50318	-4.98344
0.639	-5.44713	-5.51338	-3.8451	-4.6079																					0.639	-5.51338	-4.99261
0.638	-5.45732	-5.51847	-3.86089	-4.61911																					0.638	-5.51847	-5.00076
0.637	-5.45732	-5.51847	-3.87618	-4.63185																					0.637	-5.51847	-5.00994
0.636	-5.45732	-5.52357	-3.8935	-4.64255																					0.636	-5.52357	-5.02115
0.635	-5.47261	-5.52866	-3.90777	-4.65376																					0.635	-5.52866	-5.02879
0.634	-5.47261	-5.53376	-3.92204	-4.66293																					0.634	-5.53376	-5.03541
0.633	-5.4828	-5.54904	-3.93631	-4.67261																					0.633	-5.54904	-5.04
0.632	-5.4828	-5.55924	-3.95159	-4.68331																					0.632	-5.55924	-5.04459
0.631	-5.46752	-5.56433	-3.96127	-4.69758																					0.631	-5.56433	-5.0507
0.63	-5.46752	-5.56433	-3.97554	-4.70726																					0.63	-5.56433	-5.05885
0.629	-5.4828	-5.56433	-3.99287	-4.71796																					0.629	-5.56433	-5.0665
0.628	-5.4879	-5.56433	-4.00815	-4.7307																					0.628	-5.56433	-5.07312
0.627	-5.50318	-5.56433	-4.02548	-4.7414																					0.627	-5.56433	-5.07924
0.626	-5.50318	-5.57962	-4.03975	-4.75108																					0.626	-5.57962	-5.08535
0.625	-5.50318	-5.58471	-4.05554	-4.76178																					0.625	-5.58471	-5.08841
0.624	-5.50828	-5.5949	-4.07134	-4.77452																					0.624	-5.5949	-5.0935
0.623	-5.50828	-5.6051	-4.08204	-4.78573																					0.623	-5.6051	-5.10064
0.622	-5.50828	-5.61019	-4.09631	-4.79643																					0.622	-5.61019	-5.10573
0.621	-5.52357	-5.61529	-4.10904	-4.80611																					0.621	-5.61529	-5.11083
0.62	-5.52866	-5.62038	-4.1228	-4.81529																					0.62	-5.62038	-5.12102
0.619	-5.52866	-5.62548	-4.13401	-4.8265																					0.619	-5.62548	-5.12611
0.618	-5.53376	-5.63567	-4.14471	-4.8372																					0.618	-5.63567	-5.13121
0.617	-5.53376	-5.64076	-4.16051	-4.84688																					0.617	-5.64076	-5.13631
0.616	-5.52357	-5.64586	-4.17478	-4.85452																					0.616	-5.64586	-5.1414
0.615	-5.54395	-5.65096	-4.19057	-4.8642																					0.615	-5.65096	-5.1465
0.614	-5.54395	-5.66115	-4.20127	-4.87338																					0.614	-5.66115	-5.15159
0.613	-5.54395	-5.66115	-4.21248	-4.88459																					0.613	-5.66115	-5.15669
0.612	-5.54904	-5.66624	-4.22522	-4.89529																					0.612	-5.66624	-5.16178
0.611	-5.54395	-5.67134	-4.23898	-4.90497																					0.611	-5.67134	-5.16688
0.61	-5.55924	-5.67134	-4.25172	-4.91414																					0.61	-5.67134	-5.17197
0.609	-5.54904	-5.67643	-4.26089	-4.92229																					0.609	-5.67643	-5.18217
0.608	-5.55924	-5.67643	-4.27363	-4.92994																					0.608	-5.67643	-5.18217
0.607	-5.54904	-5.68153	-4.28484	-4.94115																					0.607	-5.68153	-5.19236
0.606	-5.55924	-5.68662	-4.29554	-4.95032																					0.606	-5.68662	-5.20255
0.605	-5.56943	-5.69172	-4.30828	-4.96																					0.605	-5.69172	-5.20764
0.604	-5.57962	-5.70191	-4.31898	-4.9707																					0.604	-5.70191	-5.21274
0.603	-5.57962	-5.70701	-4.32561	-4.97732																					0.603	-5.70701	-5.21783
0.602	-5.6	-5.7121	-4.33478	-4.98497																					0.602	-5.7121	-5.22293
0.601	-5.57962	-5.7172	-4.35057	-4.99261																					0.601	-5.7172	-5.22803
0.6	-5.57452	-5.72229	-4.36331	-4.99771																					0.6	-5.72229	-5.23312
0.599	-5.57962	-5.72739	-4.37554	-5.00688																					0.599	-5.72739	-5.23822
0.598	-5.58471	-5.74268	-4.38828	-5.01503																					0.598	-5.74268	-5.24331
0.597	-5.5949	-5.74777	-4.39796	-5.0242																					0.597	-5.74777	-5.24841
0.596	-5.6	-5.75287	-4.40713	-5.03185																					0.596	-5.75287	-5.2535
0.595	-5.58981	-5.75287	-4.41987	-5.04153																					0.595	-5.75287	-5.26369
0.594	-5.58471	-5.75287	-4.4321	-5.04459																					0.594	-5.75287	-5.26369
0.593	-5.5949	-5.75287	-4.44484	-5.0507																					0.593	-5.75287	-5.26879
0.592	-5.6	-5.75796	-4.45096	-5.05732																					0.592	-5.75796	-5.27389
0.591	-5.6	-5.76306	-4.46064	-5.06803																					0.591	-5.76306	-5.27898
0.59	-5.5949	-5.76815	-4.46675	-5.07618																					0.59	-5.76815	-5.28408
0.589	-5.6	-5.77325	-4.48102	-5.08535																					0.589	-5.77325	-5.28917
0.588	-5.6	-5.77834	-4.49172	-5.0935																					0.588	-5.77834	-5.29936
0.587	-5.6051	-5.77834	-4.50293	-5.10064																					0.587	-5.77834	-5.30446
0.586	-5.61529	-5.78344	-4.51414	-5.10573																					0.586	-5.78344	-5.30446
0.585	-5.63567	-5.78344	-4.52178	-5.11592																					0.585	-5.78344	-5.30955
0.584	-5.62548	-5.78344	-4.52943	-5.12102																					0.584	-5.78344	-5.30955
0.583	-5.62038	-5.78854	-4.54369	-5.13121																					0.583	-5.78854	-5.31465
0.582	-5.62548	-5.79363	-4.54981	-5.13631																					0.582	-5.79363	-5.31975
0.581	-5.62038	-5.80382	-4.55796	-5.1414																					0.581	-5.80382	-5.32484
0.58	-5.63057	-5.81401	-4.56713	-5.1465																					0.58	-5.81401	-5.32994
0.579	-5.63057	-5.81401	-4.57834	-5.15159																					0.579	-5.81401	-5.33503
0.578	-5.63567	-5.8293	-4.58752	-5.16178																					0.578	-5.8293	-5.34013
0.577	-5.64586	-5.83439	-4.59567	-5.17197																					0.577	-5.83439	-5.34013
0.576	-5.63057	-5.8293	-4.60484	-5.17707																					0.576	-5.8293	-5.34013
0.575	-5.63057	-5.83439	-4.61299	-5.18217																					0.575	-5.83439	-5.34522
0.574	-5.64586	-5.83949	-4.62064	-5.19236																					0.574	-5.83949	-5.35541
0.573	-5.63567	-5.83949	-4.62879	-5.19745																					0.573	-5.83949	-5.36051
0.572	-5.63567	-5.84459	-4.63796	-5.20255																					0.572	-5.84459	-5.36561
0.571	-5.64076	-5.84968	-4.64561	-5.20764																					0.571	-5.84968	-5.36561
0.57	-5.63567	-5.85987	-4.65529	-5.21783																					0.57	-5.85987	-5.36561
0.569	-5.65096	-5.86497	-4.66293	-5.22293																					0.569	-5.86497	-5.36561
0.568	-5.64076	-5.86497	-4.67108	-5.22293																					0.568	-5.86497	-5.3707
0.567	-5.65096	-5.87006	-4.68178	-5.23312																					0.567	-5.87006	-5.38089
0.566	-5.64076	-5.87006	-4.68994	-5.24331																					0.566	-5.87006	-5.39108
0.565	-5.65096	-5.86497	-4.69299	-5.24841																					0.565	-5.86497	-5.39108
0.564	-5.65096	-5.87006	-4.70064	-5.2535																					0.564	-5.87006	-5.39618
0.563	-5.66115	-5.87516	-4.71338	-5.26369																					0.563	-5.87516	-5.40127
0.562	-5.65605	-5.88025	-4.72255	-5.26879																					0.562	-5.88025	-5.40637
0.561	-5.66624	-5.88535	-4.7307	-5.27389																					0.561	-5.88535	-5.41146
0.56	-5.65605	-5.89554	-4.7414	-5.27898																					0.56	-5.89554	-5.41146
0.559	-5.66115	-5.90064	-4.74293	-5.28408																					0.559	-5.90064	-5.41656
0.558	-5.64586	-5.90573	-4.75108	-5.28917																					0.558	-5.90573	-5.41656
0.557	-5.67643	-5.91083	-4.75567	-5.28917																					0.557	-5.91083	-5.42166
0.556	-5.67134	-5.91592	-4.76382	-5.29936																					0.556	-5.91592	-5.43185
0.555	-5.67643	-5.91592	-4.77146	-5.30446																					0.555	-5.91592	-5.43185
0.554	-5.67134	-5.91592	-4.77758	-5.30955																					0.554	-5.91592	-5.43694
0.553	-5.66115	-5.92611	-4.78879	-5.31975																					0.553	-5.92611	-5.43694
0.552	-5.67134	-5.93121	-4.7949	-5.32484																					0.552	-5.93121	-5.44204
0.551	-5.66624	-5.93121	-4.7949	-5.32994																					0.551	-5.93121	-5.44713
0.55	-5.68153	-5.93121	-4.80153	-5.33503																					0.55	-5.93121	-5.45223
0.549	-5.69172	-5.93121	-4.80459	-5.34013																					0.549	-5.93121	-5.45223
0.548	-5.68153	-5.9414	-4.80611	-5.34522																					0.548	-5.9414	-5.45732
0.547	-5.68153	-5.9414	-4.8265	-5.34522																					0.547	-5.9414	-5.46242
0.546	-5.68153	-5.9414	-4.83414	-5.35032																					0.546	-5.9414	-5.46752
0.545	-5.68153	-5.95159	-4.84229	-5.36051																					0.545	-5.95159	-5.46752
0.544	-5.68662	-5.95669	-4.84688	-5.36051																					0.544	-5.95669	-5.46752
0.543	-5.70191	-5.95669	-4.85146	-5.36561																					0.543	-5.95669	-5.47261
0.542	-5.68662	-5.95159	-4.85962	-5.3707																					0.542	-5.95159	-5.47771
0.541	-5.68153	-5.95159	-4.86726	-5.38089																					0.541	-5.95159	-5.4828
0.54	-5.69682	-5.95669	-4.87338	-5.38089																					0.54	-5.95669	-5.4828
0.539	-5.68153	-5.96178	-4.88459	-5.38089																					0.539	-5.96178	-5.4879
0.538	-5.68662	-5.96688	-4.89376	-5.38599																					0.538	-5.96688	-5.49299
0.537	-5.68662	-5.96688	-4.89682	-5.39108																					0.537	-5.96688	-5.49809
0.536	-5.68662	-5.97197	-4.89376	-5.39618																					0.536	-5.97197	-5.50318
0.535	-5.70191	-5.97197	-4.90344	-5.40637																					0.535	-5.97197	-5.50318
0.534	-5.69172	-5.97197	-4.91108	-5.40637																					0.534	-5.97197	-5.50828
0.533	-5.69172	-5.98217	-4.92076	-5.41146																					0.533	-5.98217	-5.51338
0.532	-5.69172	-5.98217	-4.92688	-5.41656																					0.532	-5.98217	-5.51338
0.531	-5.70191	-5.98726	-4.93146	-5.43185																					0.531	-5.98726	-5.51338
0.53	-5.70701	-5.99236	-4.93809	-5.43185																					0.53	-5.99236	-5.51847
0.529	-5.69682	-5.99745	-4.9442	-5.43694																					0.529	-5.99745	-5.52357
0.528	-5.7121	-6.00255	-4.94726	-5.43694																					0.528	-6.00255	-5.52357
0.527	-5.70191	-6.00255	-4.95541	-5.44204																					0.527	-6.00255	-5.52866
0.526	-5.70701	-5.99745	-4.95694	-5.44713																					0.526	-5.99745	-5.53376
0.525	-5.70191	-6.00255	-4.96611	-5.45223																					0.525	-6.00255	-5.53885
0.524	-5.70191	-6.00255	-4.9707	-5.46242																					0.524	-6.00255	-5.53885
0.523	-5.70701	-6.01274	-4.97732	-5.46242																					0.523	-6.01274	-5.54395
0.522	-5.7121	-6.01783	-4.98497	-5.46242																					0.522	-6.01783	-5.54904
0.521	-5.70191	-6.03312	-4.98955	-5.46242																					0.521	-6.03312	-5.55414
0.52	-5.70701	-6.02803	-4.98803	-5.47261																					0.52	-6.02803	-5.55414
0.519	-5.70701	-6.03312	-5.00076	-5.4828																					0.519	-6.03312	-5.55924
0.518	-5.70701	-6.03312	-4.99771	-5.4828																					0.518	-6.03312	-5.56433
0.517	-5.7121	-6.03312	-4.99618	-5.47771																					0.517	-6.03312	-5.56433
0.516	-5.70701	-6.03312	-5.00076	-5.47771																					0.516	-6.03312	-5.56943
0.515	-5.70701	-6.03822	-5.00535	-5.4879																					0.515	-6.03822	-5.56943
0.514	-5.7121	-6.03822	-5.01809	-5.49299																					0.514	-6.03822	-5.57452
0.513	-5.7172	-6.03822	-5.02573	-5.49809																					0.513	-6.03822	-5.57452
0.512	-5.7121	-6.04331	-5.02879	-5.50318																					0.512	-6.04331	-5.57962
0.511	-5.70701	-6.04841	-5.03694	-5.50828																					0.511	-6.04841	-5.58471
0.51	-5.70191	-6.04331	-5.03847	-5.51338																					0.51	-6.04331	-5.58471
0.509	-5.70701	-6.0535	-5.04459	-5.51338																					0.509	-6.0535	-5.58471
0.508	-5.7121	-6.0586	-5.05274	-5.51338																					0.508	-6.0586	-5.58981
0.507	-5.7121	-6.06369	-5.0558	-5.51847																					0.507	-6.06369	-5.5949
0.506	-5.7172	-6.06879	-5.05885	-5.52357																					0.506	-6.06879	-5.6
0.505	-5.72229	-6.07389	-5.06803	-5.52866																					0.505	-6.07389	-5.6
0.504	-5.7172	-6.07389	-5.06344	-5.53376																					0.504	-6.07389	-5.6
0.503	-5.72229	-6.07898	-5.06344	-5.53885																					0.503	-6.07898	-5.61019
0.502	-5.7121	-6.08408	-5.07618	-5.53885																					0.502	-6.08408	-5.61529
0.501	-5.7172	-6.08917	-5.08535	-5.54904																					0.501	-6.08917	-5.61529
0.5	-5.72739	-6.08917	-5.09045	-5.54904																					0.5	-6.08917	-5.62038
0.499	-5.7172	-6.09427	-5.08688	-5.55414																					0.499	-6.09427	-5.62548
0.498	-5.7172	-6.09427	-5.09197	-5.55414																					0.498	-6.09427	-5.62548
0.497	-5.7172	-6.09936	-5.10064	-5.55924																					0.497	-6.09936	-5.63057
0.496	-5.72229	-6.09936	-5.10064	-5.56433																					0.496	-6.09936	-5.63057
0.495	-5.72739	-6.09936	-5.10573	-5.56943																					0.495	-6.09936	-5.63057
0.494	-5.73248	-6.08917	-5.11083	-5.56943																					0.494	-6.08917	-5.63057
0.493	-5.72229	-6.09427	-5.11592	-5.57452																					0.493	-6.09427	-5.63567
0.492	-5.74268	-6.09427	-5.12611	-5.57452																					0.492	-6.09427	-5.63567
0.491	-5.72739	-6.09427	-5.12611	-5.57962																					0.491	-6.09427	-5.63567
0.49	-5.72739	-6.09936	-5.11592	-5.58471																					0.49	-6.09936	-5.64076
0.489	-5.72229	-6.10446	-5.12102	-5.58981																					0.489	-6.10446	-5.64586
0.488	-5.72739	-6.10446	-5.13631	-5.58471																					0.488	-6.10446	-5.65096
0.487	-5.72739	-6.10955	-5.1414	-5.58981																					0.487	-6.10955	-5.65605
0.486	-5.72739	-6.11465	-5.1465	-5.58981																					0.486	-6.11465	-5.65605
0.485	-5.72739	-6.12484	-5.1414	-5.58981																					0.485	-6.12484	-5.66115
0.484	-5.72739	-6.12484	-5.15159	-5.58981																					0.484	-6.12484	-5.66624
0.483	-5.72229	-6.12994	-5.16178	-5.5949																					0.483	-6.12994	-5.66624
0.482	-5.73248	-6.12994	-5.16178	-5.6051																					0.482	-6.12994	-5.67134
0.481	-5.72229	-6.14013	-5.16688	-5.5949																					0.481	-6.14013	-5.67134
0.48	-5.72739	-6.14013	-5.17197	-5.5949																					0.48	-6.14013	-5.67134
0.479	-5.73758	-6.15032	-5.17707	-5.6051																					0.479	-6.15032	-5.67643
0.478	-5.74268	-6.15032	-5.17197	-5.61529																					0.478	-6.15032	-5.68153
0.477	-5.72229	-6.15032	-5.17707	-5.62038																					0.477	-6.15032	-5.68153
0.476	-5.72229	-6.14522	-5.18217	-5.62038																					0.476	-6.14522	-5.68662
0.475	-5.7172	-6.15032	-5.19236	-5.62038																					0.475	-6.15032	-5.68662
0.474	-5.72739	-6.15541	-5.19745	-5.62548																					0.474	-6.15541	-5.69172
0.473	-5.73248	-6.15541	-5.19236	-5.63057																					0.473	-6.15541	-5.69172
0.472	-5.73758	-6.15541	-5.20255	-5.63567																					0.472	-6.15541	-5.69172
0.471	-5.72739	-6.16051	-5.20255	-5.63567																					0.471	-6.16051	-5.69682
0.47	-5.7172	-6.15541	-5.21274	-5.63567																					0.47	-6.15541	-5.69682
0.469	-5.72739	-6.16051	-5.20764	-5.63567																					0.469	-6.16051	-5.70191
0.468	-5.72739	-6.16051	-5.21274	-5.64076																					0.468	-6.16051	-5.70191
0.467	-5.73248	-6.16561	-5.22293	-5.64586																					0.467	-6.16561	-5.70191
0.466	-5.73758	-6.1707	-5.22293	-5.65096																					0.466	-6.1707	-5.70191
0.465	-5.72229	-6.1707	-5.21783	-5.65605																					0.465	-6.1707	-5.70701
0.464	-5.72229	-6.1758	-5.22803	-5.65605																					0.464	-6.1758	-5.70701
0.463	-5.72739	-6.18089	-5.22803	-5.66115																					0.463	-6.18089	-5.7172
0.462	-5.73248	-6.18089	-5.23312	-5.66115																					0.462	-6.18089	-5.7172
0.461	-5.73758	-6.18089	-5.23312	-5.66624																					0.461	-6.18089	-5.72229
0.46	-5.72739	-6.18599	-5.24331	-5.66624																					0.46	-6.18599	-5.72229
0.459	-5.73758	-6.18089	-5.2535	-5.66624																					0.459	-6.18089	-5.72229
0.458	-5.72229	-6.18599	-5.2535	-5.66624																					0.458	-6.18599	-5.72229
0.457	-5.73758	-6.19108	-5.24331	-5.67134																					0.457	-6.19108	-5.72739
0.456	-5.72229	-6.19618	-5.2535	-5.67134																					0.456	-6.19618	-5.72739
0.455	-5.72739	-6.19618	-5.2586	-5.67643																					0.455	-6.19618	-5.72739
0.454	-5.73758	-6.19618	-5.26369	-5.68153																					0.454	-6.19618	-5.72739
0.453	-5.74777	-6.20637	-5.26369	-5.68153																					0.453	-6.20637	-5.73248
0.452	-5.74268	-6.22166	-5.26369	-5.68662																					0.452	-6.22166	-5.73248
0.451	-5.73758	-6.22166	-5.27389	-5.68662																					0.451	-6.22166	-5.73248
0.45	-5.73248	-6.21656	-5.27389	-5.68662																					0.45	-6.21656	-5.73758
0.449	-5.74268	-6.21656	-5.26879	-5.69172																					0.449	-6.21656	-5.74268
0.448	-5.73758	-6.21146	-5.28408	-5.69682																					0.448	-6.21146	-5.74268
0.447	-5.74268	-6.20637	-5.28408	-5.69682																					0.447	-6.20637	-5.74268
0.446	-5.73758	-6.21656	-5.28917	-5.70191																					0.446	-6.21656	-5.74268
0.445	-5.74268	-6.22166	-5.28408	-5.70191																					0.445	-6.22166	-5.75287
0.444	-5.73248	-6.22166	-5.28408	-5.70191																					0.444	-6.22166	-5.75796
0.443	-5.74268	-6.21656	-5.28408	-5.70191																					0.443	-6.21656	-5.75796
0.442	-5.72739	-6.22675	-5.29936	-5.70701																					0.442	-6.22675	-5.75796
0.441	-5.73758	-6.24204	-5.30446	-5.7121																					0.441	-6.24204	-5.75796
0.44	-5.72739	-6.24204	-5.30446	-5.7121																					0.44	-6.24204	-5.76306
0.439	-5.73758	-6.24204	-5.30446	-5.7121																					0.439	-6.24204	-5.76306
0.438	-5.73758	-6.24713	-5.30955	-5.7172																					0.438	-6.24713	-5.76306
0.437	-5.72739	-6.24204	-5.31465	-5.72229																					0.437	-6.24204	-5.76815
0.436	-5.73248	-6.24713	-5.31975	-5.72229																					0.436	-6.24713	-5.77325
0.435	-5.73248	-6.24713	-5.31975	-5.72229																					0.435	-6.24713	-5.77325
0.434	-5.74268	-6.24713	-5.31975	-5.72229																					0.434	-6.24713	-5.77834
0.433	-5.7172	-6.25223	-5.32484	-5.72739																					0.433	-6.25223	-5.77834
0.432	-5.73758	-6.24713	-5.32484	-5.72739																					0.432	-6.24713	-5.77834
0.431	-5.73758	-6.25223	-5.32484	-5.73248																					0.431	-6.25223	-5.78344
0.43	-5.72229	-6.25223	-5.33503	-5.73248																					0.43	-6.25223	-5.78344
0.429	-5.72229	-6.25223	-5.33503	-5.73248																					0.429	-6.25223	-5.78854
0.428	-5.73758	-6.25223	-5.34522	-5.73248																					0.428	-6.25223	-5.78344
0.427	-5.73758	-6.24204	-5.33503	-5.74268																					0.427	-6.24204	-5.78854
0.426	-5.73758	-6.24204	-5.34522	-5.74268																					0.426	-6.24204	-5.78854
0.425	-5.74268	-6.25732	-5.34522	-5.73758																					0.425	-6.25732	-5.79363
0.424	-5.74268	-6.25732	-5.34522	-5.74268																					0.424	-6.25732	-5.80382
0.423	-5.73758	-6.25732	-5.35032	-5.74777																					0.423	-6.25732	-5.80382
0.422	-5.75287	-6.26242	-5.35541	-5.74777																					0.422	-6.26242	-5.80382
0.421	-5.73758	-6.26242	-5.36051	-5.75287																					0.421	-6.26242	-5.80382
0.42	-5.74268	-6.26242	-5.36561	-5.75796																					0.42	-6.26242	-5.80892
0.419	-5.73758	-6.26752	-5.35541	-5.75796																					0.419	-6.26752	-5.80892
0.418	-5.73758	-6.27261	-5.35541	-5.75796																					0.418	-6.27261	-5.80382
0.417	-5.72739	-6.27771	-5.36561	-5.75796																					0.417	-6.27771	-5.80382
0.416	-5.72229	-6.27261	-5.36051	-5.76306																					0.416	-6.27261	-5.80382
0.415	-5.74268	-6.25732	-5.3707	-5.76306																					0.415	-6.25732	-5.80382
0.414	-5.74268	-6.26752	-5.3707	-5.76306																					0.414	-6.26752	-5.81401
0.413	-5.74268	-6.27771	-5.3758	-5.76306																					0.413	-6.27771	-5.81911
0.412	-5.74268	-6.26752	-5.3758	-5.76306																					0.412	-6.26752	-5.8242
0.411	-5.74268	-6.27261	-5.3758	-5.76306																					0.411	-6.27261	-5.8242
0.41	-5.73758	-6.2828	-5.38089	-5.76306																					0.41	-6.2828	-5.8242
0.409	-5.74268	-6.2828	-5.39108	-5.76306																					0.409	-6.2828	-5.8242
0.408	-5.74268	-6.2879	-5.39108	-5.76306																					0.408	-6.2879	-5.8242
0.407	-5.73758	-6.29809	-5.39108	-5.76815																					0.407	-6.29809	-5.8293
0.406	-5.74268	-6.29809	-5.39618	-5.76815																					0.406	-6.29809	-5.83439
0.405	-5.73758	-6.30318	-5.39618	-5.77834																					0.405	-6.30318	-5.83439
0.404	-5.74268	-6.30318	-5.39108	-5.77834																					0.404	-6.30318	-5.83439
0.403	-5.75287	-6.30318	-5.39618	-5.77834																					0.403	-6.30318	-5.83949
0.402	-5.74777	-6.30318	-5.40127	-5.78344																					0.402	-6.30318	-5.83949
0.401	-5.74777	-6.31338	-5.40637	-5.78344																					0.401	-6.31338	-5.83949
0.4	-5.74268	-6.31338	-5.40127	-5.78854																					0.4	-6.31338	-5.84459
0.399	-5.76815	-6.31847	-5.40637	-5.78854																					0.399	-6.31847	-5.84459
0.398	-5.73248	-6.31338	-5.41146	-5.78854																					0.398	-6.31338	-5.84459
0.397	-5.75287	-6.31847	-5.41146	-5.78854																					0.397	-6.31847	-5.84459
0.396	-5.73758	-6.31338	-5.41146	-5.79363																					0.396	-6.31338	-5.84459
0.395	-5.72229	-6.31338	-5.42166	-5.79363																					0.395	-6.31338	-5.84459
0.394	-5.74268	-6.32357	-5.41656	-5.79363																					0.394	-6.32357	-5.84968
0.393	-5.75287	-6.32866	-5.41656	-5.79873																					0.393	-6.32866	-5.84968
0.392	-5.73758	-6.32866	-5.42166	-5.79363																					0.392	-6.32866	-5.84968
0.391	-5.73758	-6.32866	-5.42675	-5.79363																					0.391	-6.32866	-5.85478
0.39	-5.74268	-6.32357	-5.43185	-5.79363																					0.39	-6.32357	-5.85478
0.389	-5.74268	-6.32866	-5.43185	-5.79363																					0.389	-6.32866	-5.85987
0.388	-5.74777	-6.32866	-5.43694	-5.79873																					0.388	-6.32866	-5.85478
0.387	-5.75287	-6.32357	-5.43185	-5.79873																					0.387	-6.32357	-5.85478
0.386	-5.74268	-6.32866	-5.43185	-5.80382																					0.386	-6.32866	-5.86497
0.385	-5.74268	-6.33885	-5.42675	-5.80892																					0.385	-6.33885	-5.87006
0.384	-5.74268	-6.33885	-5.43694	-5.81401																					0.384	-6.33885	-5.87516
0.383	-5.74777	-6.33885	-5.44713	-5.81401																					0.383	-6.33885	-5.87516
0.382	-5.74268	-6.34395	-5.44204	-5.80892																					0.382	-6.34395	-5.87006
0.381	-5.74268	-6.34395	-5.45223	-5.81401																					0.381	-6.34395	-5.87006
0.38	-5.73248	-6.34395	-5.45223	-5.81401																					0.38	-6.34395	-5.87516
0.379	-5.73758	-6.34904	-5.44713	-5.81401																					0.379	-6.34904	-5.87516
0.378	-5.74268	-6.35414	-5.44713	-5.81911																					0.378	-6.35414	-5.88025
0.377	-5.74777	-6.35414	-5.44713	-5.81911																					0.377	-6.35414	-5.87516
0.376	-5.74777	-6.34904	-5.45223	-5.8242																					0.376	-6.34904	-5.88025
0.375	-5.74777	-6.34904	-5.45223	-5.8242																					0.375	-6.34904	-5.88025
0.374	-5.74777	-6.34904	-5.45223	-5.8242																					0.374	-6.34904	-5.88025
0.373	-5.74268	-6.35414	-5.45223	-5.8293																					0.373	-6.35414	-5.88535
0.372	-5.74777	-6.35924	-5.45732	-5.8293																					0.372	-6.35924	-5.88535
0.371	-5.72739	-6.35924	-5.45732	-5.8293																					0.371	-6.35924	-5.88535
0.37	-5.74268	-6.35924	-5.46242	-5.8293																					0.37	-6.35924	-5.89045
0.369	-5.73758	-6.35414	-5.46752	-5.83439																					0.369	-6.35414	-5.89045
0.368	-5.74777	-6.35924	-5.46752	-5.83439																					0.368	-6.35924	-5.89554
0.367	-5.75796	-6.36943	-5.47261	-5.83949																					0.367	-6.36943	-5.89554
0.366	-5.72739	-6.37452	-5.46752	-5.83439																					0.366	-6.37452	-5.90064
0.365	-5.74777	-6.37452	-5.47261	-5.83439																					0.365	-6.37452	-5.90064
0.364	-5.73248	-6.37962	-5.47261	-5.83949																					0.364	-6.37962	-5.90064
0.363	-5.73248	-6.36943	-5.47771	-5.83439																					0.363	-6.36943	-5.90573
0.362	-5.74777	-6.36433	-5.4828	-5.83949																					0.362	-6.36433	-5.90573
0.361	-5.74268	-6.37452	-5.4828	-5.83949																					0.361	-6.37452	-5.90573
0.36	-5.74777	-6.38471	-5.4828	-5.83949																					0.36	-6.38471	-5.90573
0.359	-5.76306	-6.37962	-5.4879	-5.84459																					0.359	-6.37962	-5.91083
0.358	-5.74268	-6.37962	-5.4879	-5.84968																					0.358	-6.37962	-5.91592
0.357	-5.74777	-6.37962	-5.47771	-5.84968																					0.357	-6.37962	-5.91592
0.356	-5.74777	-6.38471	-5.4879	-5.84459																					0.356	-6.38471	-5.91592
0.355	-5.75287	-6.38981	-5.49299	-5.84968																					0.355	-6.38981	-5.91592
0.354	-5.73248	-6.38981	-5.49809	-5.84968																					0.354	-6.38981	-5.91592
0.353	-5.74777	-6.3949	-5.50318	-5.84968																					0.353	-6.3949	-5.92102
0.352	-5.75287	-6.3949	-5.49299	-5.85478																					0.352	-6.3949	-5.92102
0.351	-5.76815	-6.3949	-5.49299	-5.85987																					0.351	-6.3949	-5.92102
0.35	-5.74268	-6.3949	-5.49809	-5.85478																					0.35	-6.3949	-5.92102
0.349	-5.74777	-6.38981	-5.50318	-5.85987																					0.349	-6.38981	-5.92102
0.348	-5.73758	-6.38981	-5.50828	-5.85987																					0.348	-6.38981	-5.92102
0.347	-5.74777	-6.3949	-5.49809	-5.85478																					0.347	-6.3949	-5.92102
0.346	-5.74268	-6.38981	-5.50828	-5.85987																					0.346	-6.38981	-5.92611
0.345	-5.76306	-6.38981	-5.50828	-5.86497																					0.345	-6.38981	-5.92611
0.344	-5.73248	-6.4	-5.50828	-5.86497																					0.344	-6.4	-5.92611
0.343	-5.75287	-6.41019	-5.50828	-5.86497																					0.343	-6.41019	-5.93121
0.342	-5.74268	-6.41019	-5.51338	-5.86497																					0.342	-6.41019	-5.93121
0.341	-5.74268	-6.41529	-5.50828	-5.87006																					0.341	-6.41529	-5.93121
0.34	-5.75796	-6.42038	-5.50828	-5.86497																					0.34	-6.42038	-5.93121
0.339	-5.76815	-6.42548	-5.51847	-5.86497																					0.339	-6.42548	-5.93631
0.338	-5.75796	-6.42038	-5.51847	-5.87006																					0.338	-6.42038	-5.93631
0.337	-5.75287	-6.42038	-5.52357	-5.87006																					0.337	-6.42038	-5.93631
0.336	-5.74777	-6.42038	-5.52866	-5.87006																					0.336	-6.42038	-5.93631
0.335	-5.74268	-6.42038	-5.53376	-5.87006																					0.335	-6.42038	-5.93631
0.334	-5.75287	-6.41529	-5.53376	-5.87516																					0.334	-6.41529	-5.9414
0.333	-5.75287	-6.41529	-5.52357	-5.88025																					0.333	-6.41529	-5.9465
0.332	-5.74268	-6.42038	-5.52357	-5.88025																					0.332	-6.42038	-5.9465
0.331	-5.73758	-6.42038	-5.52866	-5.88025																					0.331	-6.42038	-5.9465
0.33	-5.74268	-6.42548	-5.52357	-5.88535																					0.33	-6.42548	-5.95159
0.329	-5.75287	-6.41529	-5.53376	-5.88535																					0.329	-6.41529	-5.95159
0.328	-5.74777	-6.43057	-5.53376	-5.88535																					0.328	-6.43057	-5.95159
0.327	-5.74777	-6.43567	-5.52357	-5.89045																					0.327	-6.43567	-5.95159
0.326	-5.74777	-6.43567	-5.53885	-5.89045																					0.326	-6.43567	-5.95159
0.325	-5.75796	-6.44586	-5.53376	-5.89045																					0.325	-6.44586	-5.95669
0.324	-5.75796	-6.44586	-5.53885	-5.89045																					0.324	-6.44586	-5.96178
0.323	-5.75287	-6.44586	-5.54904	-5.89045																					0.323	-6.44586	-5.96178
0.322	-5.74777	-6.44076	-5.55414	-5.89045																					0.322	-6.44076	-5.96178
0.321	-5.74777	-6.44586	-5.54904	-5.89045																					0.321	-6.44586	-5.96178
0.32	-5.75287	-6.44586	-5.55414	-5.89045																					0.32	-6.44586	-5.95669
0.319	-5.74268	-6.44076	-5.54904	-5.89045																					0.319	-6.44076	-5.96178
0.318	-5.75287	-6.44076	-5.54395	-5.89554																					0.318	-6.44076	-5.96688
0.317	-5.75287	-6.45096	-5.55414	-5.89554																					0.317	-6.45096	-5.96688
0.316	-5.75796	-6.45096	-5.55414	-5.89554																					0.316	-6.45096	-5.96688
0.315	-5.75796	-6.45096	-5.54904	-5.89554																					0.315	-6.45096	-5.97197
0.314	-5.76306	-6.45605	-5.54904	-5.90064																					0.314	-6.45605	-5.97197
0.313	-5.75796	-6.46115	-5.53885	-5.90064																					0.313	-6.46115	-5.97197
0.312	-5.75796	-6.45605	-5.54904	-5.90064																					0.312	-6.45605	-5.97197
0.311	-5.75796	-6.45605	-5.54904	-5.90064																					0.311	-6.45605	-5.97197
0.31	-5.76306	-6.45096	-5.55414	-5.90064																					0.31	-6.45096	-5.97197
0.309	-5.74777	-6.43567	-5.55414	-5.90064																					0.309	-6.43567	-5.97197
0.308	-5.76306	-6.46115	-5.55924	-5.90573																					0.308	-6.46115	-5.97707
0.307	-5.74777	-6.46624	-5.55924	-5.90064																					0.307	-6.46624	-5.98217
0.306	-5.76815	-6.46624	-5.56433	-5.90573																					0.306	-6.46624	-5.98217
0.305	-5.75796	-6.47134	-5.56943	-5.91083																					0.305	-6.47134	-5.98217
0.304	-5.76306	-6.46624	-5.57452	-5.90573																					0.304	-6.46624	-5.98217
0.303	-5.76815	-6.47134	-5.56433	-5.91083																					0.303	-6.47134	-5.98726
0.302	-5.76815	-6.46624	-5.56943	-5.91083																					0.302	-6.46624	-5.98726
0.301	-5.75796	-6.47134	-5.56433	-5.91083																					0.301	-6.47134	-5.98726
0.3	-5.76306	-6.47643	-5.56943	-5.91083																					0.3	-6.47643	-5.98726
0.299	-5.76306	-6.47643	-5.57452	-5.91083																					0.299	-6.47643	-5.99236
0.298	-5.74268	-6.47643	-5.57452	-5.91083																					0.298	-6.47643	-5.98726
0.297	-5.76306	-6.47643	-5.57452	-5.91083																					0.297	-6.47643	-5.98217
0.296	-5.77325	-6.47134	-5.58471	-5.91083																					0.296	-6.47134	-5.98726
0.295	-5.74777	-6.47643	-5.57962	-5.91083																					0.295	-6.47643	-5.99236
0.294	-5.76306	-6.48153	-5.58471	-5.91083																					0.294	-6.48153	-5.99236
0.293	-5.75796	-6.49172	-5.57962	-5.91083																					0.293	-6.49172	-5.99745
0.292	-5.76306	-6.49172	-5.57962	-5.91592																					0.292	-6.49172	-5.99745
0.291	-5.76306	-6.49682	-5.58471	-5.91592																					0.291	-6.49682	-5.99745
0.29	-5.77834	-6.48662	-5.58471	-5.92102																					0.29	-6.48662	-6.00255
0.289	-5.75287	-6.48153	-5.58471	-5.92102																					0.289	-6.48153	-6.00255
0.288	-5.76815	-6.48662	-5.58471	-5.92102																					0.288	-6.48662	-6.00255
0.287	-5.76306	-6.49172	-5.58471	-5.92102																					0.287	-6.49172	-6.00255
0.286	-5.76815	-6.49172	-5.58981	-5.92102																					0.286	-6.49172	-6.00764
0.285	-5.75796	-6.49682	-5.58471	-5.92102																					0.285	-6.49682	-6.01274
0.284	-5.75796	-6.49682	-5.58471	-5.92102																					0.284	-6.49682	-6.00764
0.283	-5.76306	-6.49172	-5.5949	-5.91592																					0.283	-6.49172	-6.01274
0.282	-5.77834	-6.48153	-5.6	-5.92102																					0.282	-6.48153	-6.01274
0.281	-5.77834	-6.47643	-5.5949	-5.92611																					0.281	-6.47643	-6.01274
0.28	-5.78344	-6.48153	-5.58981	-5.93121																					0.28	-6.48153	-6.01783
0.279	-5.77834	-6.48662	-5.6	-5.93121																					0.279	-6.48662	-6.01783
0.278	-5.77834	-6.49172	-5.6	-5.93121																					0.278	-6.49172	-6.01783
0.277	-5.77834	-6.49682	-5.58981	-5.93121																					0.277	-6.49682	-6.01783
0.276	-5.78344	-6.50701	-5.6	-5.93631																					0.276	-6.50701	-6.01783
0.275	-5.77834	-6.5121	-5.6	-5.93631																					0.275	-6.5121	-6.01783
0.274	-5.77834	-6.5121	-5.6	-5.93631																					0.274	-6.5121	-6.02293
0.273	-5.77834	-6.5121	-5.6	-5.93631																					0.273	-6.5121	-6.01783
0.272	-5.76815	-6.5121	-5.5949	-5.93631																					0.272	-6.5121	-6.02293
0.271	-5.76306	-6.5172	-5.6	-5.93631																					0.271	-6.5172	-6.02293
0.27	-5.76815	-6.5172	-5.6	-5.93121																					0.27	-6.5172	-6.02293
0.269	-5.76815	-6.52229	-5.6	-5.93631																					0.269	-6.52229	-6.02293
0.268	-5.77325	-6.5172	-5.6	-5.93631																					0.268	-6.5172	-6.02803
0.267	-5.77325	-6.5121	-5.5949	-5.9414																					0.267	-6.5121	-6.02293
0.266	-5.77834	-6.5121	-5.6	-5.9414																					0.266	-6.5121	-6.02293
0.265	-5.79363	-6.5121	-5.6051	-5.93631																					0.265	-6.5121	-6.02293
0.264	-5.78854	-6.52229	-5.61019	-5.9414																					0.264	-6.52229	-6.02803
0.263	-5.78344	-6.52739	-5.61019	-5.9414																					0.263	-6.52739	-6.02803
0.262	-5.77325	-6.52229	-5.61019	-5.9414																					0.262	-6.52229	-6.03312
0.261	-5.78344	-6.52229	-5.61529	-5.9414																					0.261	-6.52229	-6.03312
0.26	-5.78854	-6.52739	-5.61529	-5.9465																					0.26	-6.52739	-6.03822
0.259	-5.78344	-6.52229	-5.62038	-5.9465																					0.259	-6.52229	-6.03822
0.258	-5.78344	-6.52739	-5.62038	-5.9465																					0.258	-6.52739	-6.03822
0.257	-5.78344	-6.53248	-5.62038	-5.95159																					0.257	-6.53248	-6.03822
0.256	-5.78854	-6.54777	-5.62038	-5.95669																					0.256	-6.54777	-6.04331
0.255	-5.78344	-6.54777	-5.62548	-5.95669																					0.255	-6.54777	-6.04331
0.254	-5.78344	-6.54777	-5.62548	-5.95159																					0.254	-6.54777	-6.04331
0.253	-5.78344	-6.54777	-5.61529	-5.95159																					0.253	-6.54777	-6.04331
0.252	-5.78854	-6.55287	-5.62548	-5.95159																					0.252	-6.55287	-6.04331
0.251	-5.78344	-6.54777	-5.63057	-5.95159																					0.251	-6.54777	-6.04331
0.25	-5.78344	-6.54268	-5.62038	-5.95159																					0.25	-6.54268	-6.04841
0.249	-5.79363	-6.53248	-5.61529	-5.95669																					0.249	-6.53248	-6.0535
0.248	-5.77325	-6.5121	-5.62548	-5.95669																					0.248	-6.5121	-6.0586
0.247	-5.78854	-6.5121	-5.62548	-5.96178																					0.247	-6.5121	-6.06369
0.246	-5.77834	-6.52229	-5.62038	-5.96178																					0.246	-6.52229	-6.06369
0.245	-5.78344	-6.53758	-5.63057	-5.95669																					0.245	-6.53758	-6.06369
0.244	-5.78854	-6.55287	-5.63057	-5.96178																					0.244	-6.55287	-6.06369
0.243	-5.78854	-6.55287	-5.63567	-5.96178																					0.243	-6.55287	-6.06879
0.242	-5.78854	-6.55287	-5.62548	-5.96178																					0.242	-6.55287	-6.06369
0.241	-5.76815	-6.55287	-5.63567	-5.96178																					0.241	-6.55287	-6.06369
0.24	-5.78344	-6.55287	-5.63057	-5.96688																					0.24	-6.55287	-6.06369
0.239	-5.77325	-6.54777	-5.63567	-5.96688																					0.239	-6.54777	-6.06369
0.238	-5.78344	-6.55287	-5.63567	-5.96688																					0.238	-6.55287	-6.06369
0.237	-5.78854	-6.55287	-5.63567	-5.97197																					0.237	-6.55287	-6.06369
0.236	-5.78854	-6.55287	-5.63567	-5.97197																					0.236	-6.55287	-6.0586
0.235	-5.78344	-6.56306	-5.64076	-5.96688																					0.235	-6.56306	-6.0535
0.234	-5.79363	-6.56815	-5.63057	-5.96688																					0.234	-6.56815	-6.0586
0.233	-5.79363	-6.56815	-5.63567	-5.96688																					0.233	-6.56815	-6.06369
0.232	-5.79363	-6.56815	-5.64076	-5.97197																					0.232	-6.56815	-6.06879
0.231	-5.79363	-6.56306	-5.63567	-5.97197																					0.231	-6.56306	-6.06879
0.23	-5.80382	-6.56815	-5.63057	-5.97197																					0.23	-6.56815	-6.06369
0.229	-5.79363	-6.57325	-5.62038	-5.97197																					0.229	-6.57325	-6.06879
0.228	-5.79873	-6.56815	-5.62548	-5.97197																					0.228	-6.56815	-6.06879
0.227	-5.80382	-6.57325	-5.63057	-5.97197																					0.227	-6.57325	-6.06879
0.226	-5.79873	-6.57325	-5.63567	-5.97197																					0.226	-6.57325	-6.07389
0.225	-5.78344	-6.56306	-5.64076	-5.97197																					0.225	-6.56306	-6.07898
0.224	-5.79363	-6.55287	-5.64076	-5.97197																					0.224	-6.55287	-6.07898
0.223	-5.79363	-6.56306	-5.64076	-5.98217																					0.223	-6.56306	-6.08408
0.222	-5.78854	-6.56306	-5.64076	-5.98217																					0.222	-6.56306	-6.08408
0.221	-5.78344	-6.56306	-5.64076	-5.98217																					0.221	-6.56306	-6.08408
0.22	-5.79363	-6.56306	-5.64586	-5.98726																					0.22	-6.56306	-6.08408
0.219	-5.79873	-6.56815	-5.64586	-5.99236																					0.219	-6.56815	-6.08917
0.218	-5.80382	-6.56815	-5.64586	-5.99236																					0.218	-6.56815	-6.08917
0.217	-5.79873	-6.56815	-5.64586	-5.99236																					0.217	-6.56815	-6.08917
0.216	-5.81401	-6.57325	-5.64586	-5.99236																					0.216	-6.57325	-6.08408
0.215	-5.80382	-6.57325	-5.65096	-5.98726																					0.215	-6.57325	-6.08917
0.214	-5.80382	-6.58854	-5.65096	-5.98726																					0.214	-6.58854	-6.08917
0.213	-5.80382	-6.58854	-5.64586	-5.98217																					0.213	-6.58854	-6.08917
0.212	-5.79363	-6.58854	-5.65096	-5.98726																					0.212	-6.58854	-6.08917
0.211	-5.79873	-6.59363	-5.65605	-5.99236																					0.211	-6.59363	-6.09427
0.21	-5.80382	-6.60382	-5.65605	-5.99236																					0.21	-6.60382	-6.09427
0.209	-5.79873	-6.59363	-5.65096	-5.99236																					0.209	-6.59363	-6.09936
0.208	-5.80892	-6.59873	-5.65605	-5.98726																					0.208	-6.59873	-6.09427
0.207	-5.80382	-6.60382	-5.65605	-5.98726																					0.207	-6.60382	-6.09427
0.206	-5.81401	-6.59873	-5.65605	-5.98726																					0.206	-6.59873	-6.09936
0.205	-5.80892	-6.59363	-5.65096	-5.99236																					0.205	-6.59363	-6.09936
0.204	-5.78854	-6.59873	-5.65605	-5.99236																					0.204	-6.59873	-6.09936
0.203	-5.80382	-6.59873	-5.65605	-5.99236																					0.203	-6.59873	-6.09936
0.202	-5.80892	-6.59363	-5.66115	-5.99236																					0.202	-6.59363	-6.09936
0.201	-5.80892	-6.58854	-5.66115	-5.99236																					0.201	-6.58854	-6.09936
0.2	-5.80892	-6.58854	-5.66115	-5.99745																					0.2	-6.58854	-6.09427
0.199	-5.80892	-6.59363	-5.66115	-5.99745																					0.199	-6.59363	-6.09427
0.198	-5.8242	-6.59873	-5.66115	-5.99236																					0.198	-6.59873	-6.09427
0.197	-5.80382	-6.60382	-5.66115	-5.99236																					0.197	-6.60382	-6.09427
0.196	-5.81911	-6.60382	-5.66115	-5.99236																					0.196	-6.60382	-6.09936
0.195	-5.81401	-6.60892	-5.67134	-5.99236																					0.195	-6.60892	-6.10446
0.194	-5.81401	-6.61401	-5.66624	-5.99745																					0.194	-6.61401	-6.10446
0.193	-5.80382	-6.61911	-5.66624	-5.99745																					0.193	-6.61911	-6.10446
0.192	-5.8242	-6.61401	-5.67134	-5.99745																					0.192	-6.61401	-6.11465
0.191	-5.8242	-6.61401	-5.66624	-6.00255																					0.191	-6.61401	-6.11465
0.19	-5.81401	-6.61401	-5.67134	-5.99236																					0.19	-6.61401	-6.11465
0.189	-5.80892	-6.61911	-5.66115	-5.99236																					0.189	-6.61911	-6.11465
0.188	-5.81401	-6.61401	-5.66624	-5.99745																					0.188	-6.61401	-6.11975
0.187	-5.81911	-6.61401	-5.66624	-5.99236																					0.187	-6.61401	-6.12484
0.186	-5.80892	-6.61911	-5.66624	-5.99236																					0.186	-6.61911	-6.12484
0.185	-5.81911	-6.6242	-5.66624	-5.99236																					0.185	-6.6242	-6.12484
0.184	-5.80382	-6.61911	-5.67643	-5.99745																					0.184	-6.61911	-6.12484
0.183	-5.80382	-6.61911	-5.68153	-5.99236																					0.183	-6.61911	-6.12994
0.182	-5.8242	-6.61401	-5.68153	-5.99745																					0.182	-6.61401	-6.12994
0.181	-5.81911	-6.61911	-5.68153	-5.99745																					0.181	-6.61911	-6.12994
0.18	-5.81911	-6.6242	-5.68153	-5.99745																					0.18	-6.6242	-6.13503
0.179	-5.8242	-6.6293	-5.67643	-5.99745																					0.179	-6.6293	-6.12994
0.178	-5.81911	-6.6293	-5.67643	-6.00255																					0.178	-6.6293	-6.13503
0.177	-5.81401	-6.61911	-5.68153	-6.00255																					0.177	-6.61911	-6.13503
0.176	-5.8242	-6.6242	-5.68153	-5.99745																					0.176	-6.6242	-6.13503
0.175	-5.8242	-6.61911	-5.68662	-6.00255																					0.175	-6.61911	-6.13503
0.174	-5.83439	-6.61911	-5.68153	-6.00255																					0.174	-6.61911	-6.13503
0.173	-5.8242	-6.61911	-5.68153	-6.00255																					0.173	-6.61911	-6.14013
0.172	-5.81911	-6.6242	-5.68662	-5.99745																					0.172	-6.6242	-6.14013
0.171	-5.84459	-6.6293	-5.68662	-5.99745																					0.171	-6.6293	-6.14013
0.17	-5.81911	-6.63439	-5.68662	-6.00255																					0.17	-6.63439	-6.14522
0.169	-5.8242	-6.63439	-5.68662	-5.99745																					0.169	-6.63439	-6.15032
0.168	-5.8242	-6.63949	-5.69682	-6.00255																					0.168	-6.63949	-6.15032
0.167	-5.81911	-6.64459	-5.68662	-6.00764																					0.167	-6.64459	-6.15032
0.166	-5.8293	-6.64459	-5.69172	-6.00764																					0.166	-6.64459	-6.15541
0.165	-5.8242	-6.63949	-5.68662	-6.00764																					0.165	-6.63949	-6.15032
0.164	-5.8242	-6.63949	-5.69682	-6.00764																					0.164	-6.63949	-6.15032
0.163	-5.8242	-6.63949	-5.68662	-6.00255																					0.163	-6.63949	-6.15541
0.162	-5.83439	-6.63949	-5.68662	-6.01274																					0.162	-6.63949	-6.15541
0.161	-5.81911	-6.6242	-5.70191	-6.01274																					0.161	-6.6242	-6.15541
0.16	-5.8242	-6.6242	-5.70191	-6.00764																					0.16	-6.6242	-6.16051
0.159	-5.83439	-6.6242	-5.69172	-6.01274																					0.159	-6.6242	-6.15541
0.158	-5.8293	-6.63439	-5.69682	-6.00764																					0.158	-6.63439	-6.16051
0.157	-5.8293	-6.63949	-5.69682	-6.00764																					0.157	-6.63949	-6.16051
0.156	-5.84459	-6.64459	-5.69172	-6.00764																					0.156	-6.64459	-6.16051
0.155	-5.8242	-6.63949	-5.69172	-6.00764																					0.155	-6.63949	-6.16561
0.154	-5.8242	-6.64968	-5.69682	-6.01274																					0.154	-6.64968	-6.1707
0.153	-5.8293	-6.64968	-5.69682	-6.01783																					0.153	-6.64968	-6.1707
0.152	-5.8242	-6.63949	-5.70191	-6.01783																					0.152	-6.63949	-6.16561
0.151	-5.83439	-6.63949	-5.69682	-6.01783																					0.151	-6.63949	-6.16561
0.15	-5.83439	-6.64459	-5.69172	-6.01783																					0.15	-6.64459	-6.1707
0.149	-5.83439	-6.65987	-5.69682	-6.01783																					0.149	-6.65987	-6.1758
0.148	-5.83439	-6.67006	-5.69682	-6.02293																					0.148	-6.67006	-6.1758
0.147	-5.84459	-6.68025	-5.70191	-6.01783																					0.147	-6.68025	-6.1758
0.146	-5.83439	-6.67516	-5.70701	-6.01783																					0.146	-6.67516	-6.1758
0.145	-5.83949	-6.67516	-5.70701	-6.01783																					0.145	-6.67516	-6.18089
0.144	-5.83439	-6.67006	-5.70701	-6.01783																					0.144	-6.67006	-6.18089
0.143	-5.83439	-6.67516	-5.70191	-6.02293																					0.143	-6.67516	-6.18089
0.142	-5.83439	-6.67006	-5.70191	-6.02293																					0.142	-6.67006	-6.18089
0.141	-5.83439	-6.65987	-5.70701	-6.02293																					0.141	-6.65987	-6.18599
0.14	-5.8242	-6.66497	-5.7121	-6.01783																					0.14	-6.66497	-6.18089
0.139	-5.83439	-6.65478	-5.7121	-6.01783																					0.139	-6.65478	-6.18089
0.138	-5.84459	-6.65987	-5.70701	-6.02293																					0.138	-6.65987	-6.18599
0.137	-5.83949	-6.68535	-5.7121	-6.01783																					0.137	-6.68535	-6.18599
0.136	-5.83439	-6.67516	-5.7121	-6.01274																					0.136	-6.67516	-6.19108
0.135	-5.83949	-6.67516	-5.7172	-6.02293																					0.135	-6.67516	-6.19618
0.134	-5.84459	-6.67006	-5.7121	-6.02293																					0.134	-6.67006	-6.20127
0.133	-5.83439	-6.67006	-5.70701	-6.02293																					0.133	-6.67006	-6.20127
0.132	-5.83949	-6.66497	-5.70191	-6.02803																					0.132	-6.66497	-6.19618
0.131	-5.83439	-6.66497	-5.7121	-6.02803																					0.131	-6.66497	-6.19618
0.13	-5.83439	-6.67006	-5.72739	-6.02803																					0.13	-6.67006	-6.20127
0.129	-5.83949	-6.67006	-5.72229	-6.02803																					0.129	-6.67006	-6.20127
0.128	-5.84459	-6.67516	-5.7172	-6.02803																					0.128	-6.67516	-6.20127
0.127	-5.84459	-6.67516	-5.72229	-6.02293																					0.127	-6.67516	-6.20127
0.126	-5.85478	-6.67516	-5.7172	-6.02293																					0.126	-6.67516	-6.19618
0.125	-5.83949	-6.67516	-5.7172	-6.02293																					0.125	-6.67516	-6.19618
0.124	-5.84459	-6.68025	-5.72229	-6.02293																					0.124	-6.68025	-6.20127
0.123	-5.83949	-6.67516	-5.72229	-6.02803																					0.123	-6.67516	-6.20127
0.122	-5.83949	-6.68025	-5.73758	-6.03312																					0.122	-6.68025	-6.20127
0.121	-5.84459	-6.68025	-5.73248	-6.03312																					0.121	-6.68025	-6.18599
0.12	-5.84459	-6.68025	-5.72229	-6.03312																					0.12	-6.68025	-6.19108
0.119	-5.84459	-6.68535	-5.72229	-6.03312																					0.119	-6.68535	-6.20127
0.118	-5.84459	-6.69045	-5.72229	-6.02803																					0.118	-6.69045	-6.20127
0.117	-5.84968	-6.69554	-5.72739	-6.02803																					0.117	-6.69554	-6.20637
0.116	-5.84968	-6.69554	-5.73248	-6.02803																					0.116	-6.69554	-6.21656
0.115	-5.84968	-6.69045	-5.73248	-6.03312																					0.115	-6.69045	-6.22166
0.114	-5.84968	-6.69554	-5.72739	-6.03312																					0.114	-6.69554	-6.22675
0.113	-5.86497	-6.70064	-5.73248	-6.03312																					0.113	-6.70064	-6.22675
0.112	-5.85987	-6.69554	-5.74268	-6.03312																					0.112	-6.69554	-6.23185
0.111	-5.85987	-6.70064	-5.73758	-6.03312																					0.111	-6.70064	-6.23185
0.11	-5.85478	-6.70064	-5.73758	-6.03312																					0.11	-6.70064	-6.23185
0.109	-5.85987	-6.69554	-5.73248	-6.03312																					0.109	-6.69554	-6.23694
0.108	-5.85987	-6.70573	-5.73248	-6.03312																					0.108	-6.70573	-6.23185
0.107	-5.85987	-6.71592	-5.73758	-6.03312																					0.107	-6.71592	-6.22675
0.106	-5.86497	-6.72102	-5.73758	-6.03312																					0.106	-6.72102	-6.22675
0.105	-5.85478	-6.71083	-5.73758	-6.03312																					0.105	-6.71083	-6.23185
0.104	-5.85478	-6.70064	-5.73758	-6.03312																					0.104	-6.70064	-6.23694
0.103	-5.84968	-6.70573	-5.74268	-6.03312																					0.103	-6.70573	-6.24204
0.102	-5.85987	-6.70573	-5.73248	-6.03822																					0.102	-6.70573	-6.24204
0.101	-5.85987	-6.70573	-5.74268	-6.04331																					0.101	-6.70573	-6.24204
0.1	-5.85478	-6.71083	-5.74268	-6.04331																					0.1	-6.71083	-6.24204
0.099	-5.86497	-6.70573	-5.73758	-6.04331																					0.099	-6.70573	-6.24204
0.098	-5.86497	-6.70573	-5.74268	-6.04331																					0.098	-6.70573	-6.24713
0.097	-5.87006	-6.72102	-5.74268	-6.04331																					0.097	-6.72102	-6.24713
0.096	-5.86497	-6.72611	-5.73758	-6.04841																					0.096	-6.72611	-6.25223
0.095	-5.85987	-6.72611	-5.74268	-6.04331																					0.095	-6.72611	-6.26242
0.094	-5.87006	-6.71592	-5.73758	-6.04331																					0.094	-6.71592	-6.26242
0.093	-5.87006	-6.72102	-5.73248	-6.04331																					0.093	-6.72102	-6.26242
0.092	-5.87516	-6.72102	-5.74268	-6.04841																					0.092	-6.72102	-6.26752
0.091	-5.87006	-6.71592	-5.73758	-6.04331																					0.091	-6.71592	-6.26752
0.09	-5.87516	-6.72102	-5.72739	-6.04841																					0.09	-6.72102	-6.26752
0.089	-5.87006	-6.72102	-5.73248	-6.04841																					0.089	-6.72102	-6.26752
0.088	-5.87006	-6.72102	-5.73758	-6.0535																					0.088	-6.72102	-6.26752
0.087	-5.88025	-6.72611	-5.73248	-6.0535																					0.087	-6.72611	-6.26752
0.086	-5.88025	-6.71592	-5.74777	-6.0586																					0.086	-6.71592	-6.27261
0.085	-5.88535	-6.71083	-5.74777	-6.0586																					0.085	-6.71083	-6.27261
0.084	-5.88535	-6.72102	-5.74777	-6.0535																					0.084	-6.72102	-6.27771
0.083	-5.88535	-6.73121	-5.75287	-6.0535																					0.083	-6.73121	-6.27771
0.082	-5.88535	-6.73631	-5.74777	-6.0535																					0.082	-6.73631	-6.2828
0.081	-5.88535	-6.7414	-5.74777	-6.0535																					0.081	-6.7414	-6.2828
0.08	-5.88025	-6.73121	-5.74777	-6.0535																					0.08	-6.73121	-6.2879
0.079	-5.88535	-6.72611	-5.74777	-6.0535																					0.079	-6.72611	-6.29299
0.078	-5.88535	-6.72611	-5.76306	-6.0535																					0.078	-6.72611	-6.29299
0.077	-5.88535	-6.73121	-5.75287	-6.0535																					0.077	-6.73121	-6.29299
0.076	-5.89045	-6.73631	-5.74777	-6.0535																					0.076	-6.73631	-6.29809
0.075	-5.89554	-6.73631	-5.74777	-6.06369																					0.075	-6.73631	-6.30318
0.074	-5.90064	-6.7414	-5.75287	-6.06369																					0.074	-6.7414	-6.29809
0.073	-5.89554	-6.7465	-5.75287	-6.0586																					0.073	-6.7465	-6.29809
0.072	-5.89045	-6.75159	-5.75287	-6.0586																					0.072	-6.75159	-6.29299
0.071	-5.89045	-6.75669	-5.75287	-6.0586																					0.071	-6.75669	-6.30318
0.07	-5.90064	-6.75669	-5.75287	-6.0586																					0.07	-6.75669	-6.31338
0.069	-5.90064	-6.75159	-5.75287	-6.06369																					0.069	-6.75159	-6.31338
0.068	-5.90064	-6.76178	-5.75287	-6.06369																					0.068	-6.76178	-6.31847
0.067	-5.90064	-6.76688	-5.74777	-6.06369																					0.067	-6.76688	-6.32357
0.066	-5.90064	-6.77707	-5.75287	-6.06369																					0.066	-6.77707	-6.32357
0.065	-5.90064	-6.77197	-5.75796	-6.06369																					0.065	-6.77197	-6.32357
0.064	-5.89554	-6.77197	-5.75287	-6.06369																					0.064	-6.77197	-6.32357
0.063	-5.89554	-6.77197	-5.75796	-6.06879																					0.063	-6.77197	-6.32866
0.062	-5.89045	-6.76178	-5.75796	-6.06879																					0.062	-6.76178	-6.33376
0.061	-5.90573	-6.76688	-5.75287	-6.06879																					0.061	-6.76688	-6.33885
0.06	-5.90573	-6.77197	-5.75796	-6.06369																					0.06	-6.77197	-6.34395
0.059	-5.90064	-6.77197	-5.74268	-6.0586																					0.059	-6.77197	-6.34904
0.058	-5.90573	-6.78217	-5.74777	-6.06879																					0.058	-6.78217	-6.34904
0.057	-5.90573	-6.77707	-5.75796	-6.07389																					0.057	-6.77707	-6.35414
[truncated: 1 more columns]

## Sheet: Fig.4
Fig.4a						Fig.4b							Fig.4d													Fig.4e			Fig.4g
1.063	-0.05911	0.02513	0.0131	0.13447		1.964	27.8115	1.964	36.056	2.023	138.9		0.3374	1.3	0.43862	1.243	1.4	1.7402	1.233	1.4	1.7262	1.012	1.4	1.4168		0.00025	1.169		2.77778e-05	1.024	2	1.173	4	1.894
1.062	-0.06217	0.02251	-0.0026	0.08922		1.963	27.2	1.963	36.0866	2.022	135.4		0.46893	1.296	0.60773	1.258	1.399	1.75994	1.252	1.399	1.75155	1.03	1.399	1.44097		0.0005	1.167		5.55556e-05	1.024	2	1.162	4	1.895
1.061	-0.06482	0.01989	-0.00537	0.06833		1.962	26.665	1.962	35.944	2.021	133.3		0.62134	1.292	0.80277	1.28	1.398	1.78944	1.272	1.398	1.77826	1.051	1.398	1.4693		0.00075	1.166		8.33333e-05	1.024	2	1.151	4	1.896
1.06	-0.06716	0.01791	-0.0075	0.05549		1.961	26.1656	1.961	35.7605	2.02	131.8		0.78699	1.288	1.01364	1.3	1.397	1.8161	1.292	1.397	1.80492	1.064	1.397	1.48641		0.001	1.165		0.000111111	1.024	2	1.14	4	1.896
1.059	-0.06991	0.01601	-0.01041	0.04598		1.96	25.707	1.96	35.6178	2.019	130.6		0.96515	1.284	1.23925	1.32	1.396	1.84272	1.312	1.396	1.83155	1.081	1.396	1.50908		0.00125	1.164		0.000138889	1.024	2	1.13	4	1.819
1.058	-0.07236	0.01447	-0.01157	0.03843		1.959	25.2688	1.959	35.572	2.018	129.6		1.16705	1.28	1.49382	1.338	1.395	1.86651	1.331	1.395	1.85674	1.097	1.395	1.53032		0.0015	1.164		0.000166667	1.024	2	1.119	4	1.79
1.057	-0.07496	0.01304	-0.01372	0.03212		1.958	24.8459	1.958	35.8064	2.017	128.8		1.38385	1.276	1.76579	1.358	1.394	1.89305	1.352	1.394	1.88469	1.114	1.394	1.55292		0.00175	1.164		0.000194444	1.024	2	1.109	4	1.769
1.056	-0.07801	0.01158	-0.01519	0.02659		1.957	24.4688	1.957	35.6331	2.016	128		1.61749	1.272	2.05745	1.377	1.393	1.91816	1.373	1.393	1.91259	1.133	1.393	1.57827		0.002	1.164		0.000222222	1.024	2	1.099	4	1.751
1.055	-0.08071	0.01028	-0.01644	0.02108		1.956	24.0917	1.956	35.4293	2.015	127.2		1.86755	1.268	2.36805	1.399	1.392	1.94741	1.394	1.392	1.94045	1.14	1.392	1.58688		0.00225	1.164		0.00025	1.024	2	1.09	4	1.734
1.054	-0.08382	0.00928	-0.01833	0.01704		1.955	23.7146	1.955	35.2408	2.014	126.6		2.11365	1.264	2.67165	1.441	1.391	2.00443	1.437	1.391	1.99887	1.158	1.391	1.61078		0.0025	1.163		0.000277778	1.024	2	1.081	4	1.717
1.053	-0.08703	0.00808	-0.01936	0.01208		1.954	23.3834	1.954	35.0369	2.013	126		2.39624	1.26	3.01926	1.458	1.39	2.02662	1.46	1.39	2.0294	1.199	1.39	1.66661		0.00275	1.163		0.000305556	1.023	2.00028	1.072	4	1.702
1.052	-0.09004	0.00726	-0.02058	0.00801		1.953	23.0573	1.953	34.879	2.012	125.4		2.69348	1.256	3.38301	1.48	1.389	2.05572	1.482	1.389	2.0585	1.22	1.389	1.69458		0.003	1.163		0.000333333	1.023	2.00028	1.064	4	1.686
1.051	-0.09371	0.00613	-0.02185	0.00428		1.952	22.7414	1.952	34.9707	2.011	124.8		3.00659	1.252	3.76425	1.503	1.388	2.08616	1.505	1.388	2.08894	1.228	1.388	1.70446		0.00325	1.163		0.000361111	1.023	2.00028	1.057	4	1.672
1.05	-0.09712	0.00526	-0.02363	0.000271236		1.951	22.4255	1.951	34.9248	2.01	124.2		3.33618	1.248	4.16355	1.525	1.387	2.11517	1.528	1.387	2.11934	1.246	1.387	1.7282		0.0035	1.163		0.000388889	1.023	2.00028	1.051	4	1.657
1.049	-0.10084	0.0045	-0.02462	-0.0031		1.95	22.1452	1.95	34.7057	2.009	123.6		3.68652	1.244	4.58603	1.547	1.386	2.14414	1.551	1.386	2.14969	1.265	1.386	1.75329		0.00375	1.163		0.000416667	1.023	2.00028	1.045	4	1.643
1.048	-0.10487	0.00366	-0.02511	-0.00614		1.949	21.8599	1.949	34.5019	2.008	123.1		4.04785	1.24	5.01933	1.571	1.385	2.17583	1.574	1.385	2.17999	1.281	1.385	1.77419		0.004	1.163		0.000444444	1.023	2.00028	1.04	4	1.629
1.047	-0.10879	0.00293	-0.02625	-0.00985		1.948	21.5796	1.948	34.3592	2.007	122.5		4.42383	1.236	5.46785	1.593	1.384	2.20471	1.6	1.384	2.2144	1.299	1.384	1.79782		0.00425	1.163		0.000472222	1.023	2.00028	1.036	4	1.616
1.046	-0.11297	0.00225	-0.02716	-0.0125		1.947	21.3096	1.947	34.2981	2.006	122		4.81934	1.232	5.93743	1.616	1.383	2.23493	1.625	1.383	2.24737	1.319	1.383	1.82418		0.0045	1.163		0.0005	1.023	2.00028	1.032	4	1.603
1.045	-0.11755	0.00142	-0.02739	-0.01596		1.946	21.0446	1.946	34.1401	2.005	121.4		5.22217	1.228	6.41282	1.64	1.382	2.26648	1.651	1.382	2.28168	1.342	1.382	1.85464		0.00475	1.163		0.000527778	1.023	2.00028	1.029	4	1.591
1.044	-0.12178	0.000916178	-0.02955	-0.01851		1.945	20.7949	1.945	34.079	2.004	120.9		5.66101	1.224	6.92908	1.689	1.381	2.33251	1.703	1.381	2.35184	1.354	1.381	1.86987		0.005	1.163		0.000555556	1.023	2.00028	1.026	4	1.58
1.043	-0.12698	0.000209274	-0.02963	-0.02038		1.944	20.5452	1.944	34.079	2.003	120.4		6.10657	1.22	7.45002	1.713	1.38	2.36394	1.729	1.38	2.38602	1.39	1.38	1.9182		0.00525	1.163		0.000583333	1.023	2.00056	1.024	4	1.569
1.042	-0.13177	-0.000481682	-0.02977	-0.02334		1.943	20.3057	1.943	33.9669	2.002	119.9		6.56555	1.216	7.98371	1.738	1.379	2.3967	1.755	1.379	2.42014	1.409	1.379	1.94301		0.0055	1.163		0.000611111	1.023	2.00056	1.022	4	1.558
1.041	-0.13712	-0.00103	-0.03198	-0.02534		1.942	20.0713	1.942	33.7936	2.001	119.3		7.04285	1.212	8.53593	1.763	1.378	2.42941	1.782	1.378	2.4556	1.431	1.378	1.97192		0.00575	1.163		0.000638889	1.023	2.00056	1.02	4	1.548
1.04	-0.14278	-0.00161	-0.03223	-0.02771		1.941	19.8522	1.941	33.5898	2	118.8		7.5293	1.208	9.09539	1.789	1.377	2.46345	1.808	1.377	2.48962	1.454	1.377	2.00216		0.006	1.163		0.000666667	1.023	2.00056	1.018	4	1.538
1.039	-0.14823	-0.00216	-0.03335	-0.03024		1.94	19.6178	1.94	33.4166	1.999	118.3		8.02429	1.204	9.66125	1.814	1.376	2.49606	1.837	1.376	2.52771	1.473	1.376	2.02685		0.00625	1.163		0.000694444	1.023	2.00056	1.017	4	1.529
1.038	-0.15424	-0.00255	-0.03383	-0.03193		1.939	19.3987	1.939	33.2433	1.998	117.7		8.5321	1.2	10.2385	1.841	1.375	2.53138	1.865	1.375	2.56438	1.496	1.375	2.057		0.0065	1.163		0.000722222	1.023	2.00056	1.015	4	1.519
1.037	-0.16025	-0.00321	-0.03427	-0.0344		1.938	19.1745	1.938	33.1516	1.997	117.2		9.04907	1.196	10.8227	1.87	1.374	2.56938	1.892	1.374	2.59961	1.513	1.374	2.07886		0.00675	1.163		0.00075	1.023	2.00056	1.014	4	1.51
1.036	-0.16642	-0.00354	-0.03534	-0.03622		1.937	18.9707	1.937	33.0242	1.996	116.7		9.57581	1.192	11.4144	1.896	1.373	2.60321	1.922	1.373	2.63891	1.532	1.373	2.10344		0.007	1.163		0.000777778	1.023	2.00056	1.013	4	1.5
1.035	-0.1733	-0.00416	-0.03577	-0.03784		1.936	18.7669	1.936	33.0242	1.995	116.2		10.1074	1.188	12.0076	1.925	1.372	2.6411	1.952	1.372	2.67814	1.552	1.372	2.12934		0.00725	1.162		0.000805556	1.023	2.00056	1.012	4	1.491
1.034	-0.18038	-0.00467	-0.03677	-0.04029		1.935	18.5631	1.935	32.9936	1.994	115.7		10.6457	1.184	12.6046	1.98	1.371	2.71458	2.01	1.371	2.75571	1.574	1.371	2.15795		0.0075	1.163		0.000833333	1.023	2.00056	1.012	4	1.481
1.033	-0.18726	-0.00507	-0.03726	-0.04191		1.934	18.3592	1.934	32.8051	1.993	115.2		11.1951	1.18	13.2102	2.01	1.37	2.7537	2.039	1.37	2.79343	1.618	1.37	2.21666		0.00775	1.163		0.000861111	1.023	2.00083	1.011	4	1.471
1.032	-0.19516	-0.00555	-0.03792	-0.04355		1.933	18.1554	1.933	32.7898	1.992	114.7		11.7474	1.176	13.815	2.038	1.369	2.79002	2.071	1.369	2.8352	1.636	1.369	2.23968		0.008	1.162		0.000888889	1.023	2.00083	1.01	4	1.461
1.031	-0.20285	-0.00602	-0.03927	-0.04563		1.932	17.9669	1.932	32.851	1.991	114.2		12.3041	1.172	14.4204	2.067	1.368	2.82766	2.103	1.368	2.8769	1.655	1.368	2.26404		0.00825	1.162		0.000916667	1.023	2.00083	1.01	4	1.452
1.03	-0.21101	-0.00634	-0.03873	-0.0469		1.931	17.7783	1.931	32.7134	1.99	113.7		12.8674	1.168	15.0292	2.098	1.367	2.86797	2.134	1.367	2.91718	1.683	1.367	2.30066		0.0085	1.162		0.000944444	1.023	2.00083	1.009	4	1.442
1.029	-0.21946	-0.00692	-0.04043	-0.04918		1.93	17.6051	1.93	32.5248	1.989	113.3		13.4326	1.164	15.6356	2.126	1.366	2.90412	2.165	1.366	2.95739	1.714	1.366	2.34132		0.00875	1.162		0.000972222	1.023	2.00083	1.009	4	1.432
1.028	-0.22813	-0.00725	-0.04118	-0.0509		1.929	17.4166	1.929	32.3363	1.988	112.9		14.0039	1.16	16.2445	2.159	1.365	2.94703	2.197	1.365	2.99891	1.729	1.365	2.36009		0.009	1.162		0.001	1.023	2.00083	1.009	4	1.422
1.027	-0.23755	-0.00769	-0.04182	-0.05238		1.928	17.228	1.928	32.1783	1.987	112.3		14.5831	1.156	16.8581	2.191	1.364	2.98852	2.231	1.364	3.04308	1.755	1.364	2.39382		0.00925	1.162		0.00103	1.023	2.00083	1.008	4	1.412
1.026	-0.24678	-0.00814	-0.04198	-0.05432		1.927	17.0548	1.927	32.0662	1.986	111.7		15.163	1.152	17.4677	2.222	1.363	3.02859	2.263	1.363	3.08447	1.785	1.363	2.43296		0.0095	1.162		0.00106	1.023	2.00083	1.008	4	1.402
1.025	-0.25651	-0.00844	-0.04274	-0.05559		1.926	16.8866	1.926	32.0357	1.985	111.2		15.7483	1.148	18.079	2.251	1.362	3.06586	2.295	1.362	3.12579	1.811	1.362	2.46658		0.00975	1.162		0.00108	1.023	2.00083	1.008	4	1.393
1.024	-0.2669	-0.00898	-0.04437	-0.05727		1.925	16.7134	1.925	31.893	1.984	110.6		16.3324	1.144	18.6843	2.319	1.361	3.15616	2.365	1.361	3.21877	1.836	1.361	2.4988		0.01	1.162		0.00111	1.023	2.00083	1.007	4	1.383
1.023	-0.2771	-0.00945	-0.04503	-0.05926		1.924	16.5401	1.924	31.7401	1.983	110		16.922	1.14	19.2911	2.351	1.36	3.19736	2.399	1.36	3.26264	1.88	1.36	2.5568		0.01025	1.162		0.00114	1.023	2.00111	1.007	4	1.373
1.022	-0.2881	-0.00972	-0.04627	-0.06054		1.923	16.3669	1.923	31.7248	1.982	109.5		17.514	1.136	19.8959	2.386	1.359	3.24257	2.435	1.359	3.30917	1.911	1.359	2.59705		0.0105	1.162		0.00117	1.023	2.00111	1.007	4	1.363
1.021	-0.29941	-0.01017	-0.0468	-0.06268		1.922	16.2089	1.922	31.5363	1.981	109		18.111	1.132	20.5016	2.42	1.358	3.28636	2.471	1.358	3.35562	1.946	1.358	2.64267		0.01075	1.162		0.00119	1.023	2.00111	1.006	4	1.354
1.02	-0.31073	-0.01042	-0.04633	-0.06471		1.921	16.0357	1.921	31.3936	1.98	108.4		18.703	1.128	21.097	2.456	1.357	3.33279	2.505	1.357	3.39928	1.971	1.357	2.67465		0.011	1.162		0.00122	1.023	2.00111	1.006	4	1.344
1.019	-0.32296	-0.01092	-0.04795	-0.06573		1.92	15.8777	1.92	31.2815	1.979	107.9		19.2749	1.124	21.665	2.489	1.356	3.37508	2.541	1.356	3.4456	2.002	1.356	2.71471		0.01125	1.162		0.00125	1.023	2.00111	1.006	4	1.335
1.018	-0.33518	-0.01135	-0.04869	-0.06803		1.919	15.7197	1.919	31.2662	1.978	107.4		19.8791	1.12	22.2646	2.524	1.355	3.42002	2.584	1.355	3.50132	2.033	1.355	2.75472		0.0115	1.162		0.00128	1.023	2.00111	1.005	4	1.326
1.017	-0.34777	-0.01158	-0.04937	-0.0692		1.918	15.5669	1.918	31.2051	1.977	106.9		20.4834	1.116	22.8595	2.558	1.354	3.46353	2.628	1.354	3.55831	2.056	1.354	2.78382		0.01175	1.162		0.00131	1.023	2.00111	1.005	4	1.317
1.016	-0.36112	-0.0122	-0.05111	-0.07113		1.917	15.4089	1.917	31.144	1.976	106.5		21.0815	1.112	23.4427	2.597	1.353	3.51374	2.665	1.353	3.60575	2.082	1.353	2.81695		0.012	1.162		0.00133	1.023	2.00111	1.005	4	1.307
1.015	-0.37447	-0.01252	-0.05146	-0.07343		1.916	15.251	1.916	31.0166	1.975	106		21.698	1.108	24.0414	2.631	1.352	3.55711	2.703	1.352	3.65446	2.115	1.352	2.85948		0.01225	1.162		0.00136	1.023	2.00111	1.005	4	1.298
1.014	-0.38843	-0.01289	-0.05345	-0.07485		1.915	15.093	1.915	30.9045	1.974	105.5		22.3206	1.104	24.6419	2.709	1.351	3.65986	2.781	1.351	3.75713	2.147	1.351	2.9006		0.0125	1.162		0.00139	1.023	2.00111	1.004	4	1.289
1.013	-0.4027	-0.01341	-0.05345	-0.07715		1.914	14.9503	1.914	30.7516	1.973	105		22.9126	1.1	25.2039	2.747	1.35	3.70845	2.82	1.35	3.807	2.199	1.35	2.96865		0.01275	1.162		0.00142	1.023	2.00139	1.004	4	1.28
1.012	-0.41717	-0.01367	-0.05411	-0.07898		1.913	14.8127	1.913	30.6089	1.972	104.6		23.5413	1.096	25.8012	2.785	1.349	3.75697	2.861	1.349	3.85949	2.228	1.349	3.00557		0.013	1.162		0.00144	1.023	2.00139	1.004	4	1.272
1.011	-0.43256	-0.01421	-0.05549	-0.08076		1.912	14.6548	1.912	30.8127	1.971	104.1		24.1516	1.092	26.3736	2.823	1.348	3.8054	2.902	1.348	3.9119	2.26	1.348	3.04648		0.01325	1.162		0.00147	1.023	2.00139	1.004	4	1.263
1.01	-0.4481	-0.01461	-0.05641	-0.08341		1.911	14.5121	1.911	30.7516	1.97	103.7		24.7864	1.088	26.9676	2.864	1.347	3.85781	2.943	1.347	3.96422	2.281	1.347	3.07251		0.0135	1.162		0.0015	1.023	2.00139	1.003	4	1.254
1.009	-0.46395	-0.01501	-0.05743	-0.08525		1.91	14.3694	1.91	30.5631	1.969	103.2		25.3906	1.084	27.5234	2.901	1.346	3.90475	2.984	1.346	4.01646	2.313	1.346	3.1133		0.01375	1.162		0.00153	1.023	2.00139	1.003	4	1.246
1.008	-0.48061	-0.0157	-0.05901	-0.08775		1.909	14.2318	1.909	30.4357	1.968	102.7		25.9949	1.08	28.0745	2.944	1.345	3.95968	3.028	1.345	4.07266	2.346	1.345	3.15537		0.014	1.162		0.00156	1.023	2.00139	1.003	4	1.237
1.007	-0.49722	-0.01608	-0.05957	-0.09029		1.908	14.0892	1.908	30.3083	1.967	102.2		26.6052	1.076	28.6272	2.982	1.344	4.00781	3.075	1.344	4.1328	2.385	1.344	3.20544		0.01425	1.162		0.00158	1.023	2.00139	1.003	4	1.229
1.006	-0.51465	-0.01655	-0.06196	-0.09218		1.907	13.9465	1.907	30.293	1.966	101.8		27.2156	1.072	29.1751	3.025	1.343	4.06257	3.121	1.343	4.1915	2.418	1.343	3.24737		0.0145	1.162		0.00161	1.023	2.00139	1.002	4	1.221
1.005	-0.53197	-0.01718	-0.06283	-0.09503		1.906	13.8242	1.906	30.1045	1.965	101.4		27.832	1.068	29.7246	3.066	1.342	4.11457	3.165	1.342	4.24743	2.438	1.342	3.2718		0.01475	1.162		0.00164	1.023	2.00139	1.002	4	1.212
1.004	-0.54981	-0.01752	-0.06466	-0.09763		1.905	13.6815	1.905	29.9618	1.964	101		28.4607	1.064	30.2822	3.146	1.341	4.21879	3.257	1.341	4.36764	2.47	1.341	3.31227		0.015	1.162		0.00167	1.023	2.00139	1.002	4	1.204
1.003	-0.56866	-0.01811	-0.06532	-0.09997		1.904	13.5389	1.904	29.8701	1.963	100.5		29.0832	1.06	30.8283	3.192	1.34	4.27728	3.303	1.34	4.42602	2.543	1.34	3.40762		0.01525	1.162		0.00169	1.023	2.00167	1.002	4	1.196
1.002	-0.58752	-0.01885	-0.06634	-0.10344		1.903	13.4115	1.903	29.7936	1.962	100.1		29.6936	1.056	31.3564	3.235	1.339	4.33167	3.349	1.339	4.48431	2.57	1.339	3.44123		0.0155	1.162		0.00172	1.023	2.00167	1.002	4	1.188
1.001	-0.60688	-0.01918	-0.0693	-0.10594		1.902	13.2739	1.902	29.6662	1.961	99.68		30.3345	1.052	31.9119	3.282	1.338	4.39132	3.398	1.338	4.54652	2.6	1.338	3.4788		0.01575	1.162		0.00175	1.023	2.00167	1.001	4	1.181
1	-0.62675	-0.0198	-0.07062	-0.10904		1.901	13.1465	1.901	29.5541	1.96	99.22		30.9448	1.048	32.4302	3.322	1.337	4.44151	3.445	1.337	4.60596	2.637	1.337	3.52567		0.016	1.162		0.00178	1.023	2.00167	1.001	4	1.173
0.999	-0.64662	-0.02039	-0.07129	-0.11251		1.9	13.0191	1.9	29.3809	1.959	98.79		31.5674	1.044	32.9563	3.368	1.336	4.49965	3.497	1.336	4.67199	2.675	1.336	3.5738		0.01625	1.162		0.00181	1.023	2.00167	1.001	4	1.165
0.998	-0.66701	-0.02107	-0.07348	-0.11546		1.899	12.8815	1.899	29.2127	1.958	98.39		32.2144	1.04	33.5029	3.411	1.335	4.55368	3.546	1.335	4.73391	2.716	1.335	3.62586		0.0165	1.162		0.00183	1.023	2.00167	1.001	4	1.157
0.997	-0.68841	-0.02178	-0.07445	-0.11898		1.898	12.7541	1.898	29.1465	1.957	97.99		32.843	1.036	34.0254	3.46	1.334	4.61564	3.592	1.334	4.79173	2.763	1.334	3.68584		0.01675	1.162		0.00186	1.023	2.00167	1.001	4	1.15
0.996	-0.7093	-0.02229	-0.07531	-0.12255		1.897	12.642	1.897	28.9885	1.956	97.56		33.4473	1.032	34.5176	3.503	1.333	4.6695	3.645	1.333	4.85879	2.801	1.333	3.73373		0.017	1.162		0.00189	1.023	2.00167	1.001	4	1.142
0.995	-0.73121	-0.02306	-0.07893	-0.12632		1.896	12.5198	1.896	28.8357	1.955	97.13		34.0942	1.028	35.0489	3.552	1.332	4.73126	3.694	1.332	4.92041	2.841	1.332	3.78421		0.01725	1.162		0.00192	1.023	2.00167	1.001	4	1.135
0.994	-0.75312	-0.02386	-0.07975	-0.13039		1.895	12.3924	1.895	28.9121	1.954	96.73		34.729	1.024	35.5625	3.694	1.331	4.91671	3.851	1.331	5.12568	2.887	1.331	3.8426		0.0175	1.162		0.00194	1.023	2.00167	1	4	1.128
0.993	-0.77554	-0.02432	-0.08214	-0.13411		1.894	12.2701	1.894	28.8	1.953	96.3		35.3332	1.02	36.0399	3.743	1.33	4.97819	3.903	1.33	5.19099	2.941	1.33	3.91153		0.01775	1.162		0.00197	1.023	2.00194	1	4	1.12
0.992	-0.79847	-0.02536	-0.08448	-0.13824		1.893	12.158	1.893	28.6777	1.952	95.93		35.9558	1.016	36.5311	3.792	1.329	5.03957	3.956	1.329	5.25752	2.985	1.329	3.96706		0.018	1.162		0.002	1.023	2.00194	1	4	1.113
0.991	-0.82191	-0.02608	-0.08606	-0.14313		1.892	12.0306	1.892	28.535	1.951	95.53		36.5723	1.012	37.0111	3.842	1.328	5.10218	4.011	1.328	5.32661	3.03	1.328	4.02384		0.01825	1.162		0.00203	1.023	2.00194	1	4	1.106
0.99	-0.84586	-0.02689	-0.08887	-0.14731		1.891	11.9083	1.891	28.4433	1.95	95.1		37.2253	1.008	37.5231	3.891	1.327	5.16336	4.063	1.327	5.3916	3.063	1.327	4.0646		0.0185	1.162		0.00206	1.023	2.00194	1	4	1.1
0.989	-0.86981	-0.02779	-0.09136	-0.15236		1.89	11.7962	1.89	28.3006	1.949	94.67		37.8418	1.004	37.9932	3.937	1.326	5.22046	4.116	1.326	5.45782	3.103	1.326	4.11458		0.01875	1.162		0.00208	1.023	2.00194	1	4	1.093
0.988	-0.89427	-0.02848	-0.09371	-0.15745		1.889	11.6688	1.889	28.1121	1.948	94.27		38.4705	1	38.4705	3.989	1.325	5.28542	4.171	1.325	5.52658	3.146	1.325	4.16845		0.019	1.162		0.00211	1.023	2.00194	1	4	1.086
0.987	-0.91924	-0.02949	-0.09661	-0.16168		1.888	11.5618	1.888	27.9694	1.947	93.77		39.1052	0.996	38.9488	4.042	1.324	5.35161	4.229	1.324	5.5992	3.198	1.324	4.23415		0.01925	1.162		0.00214	1.023	2.00194	1	4	1.08
0.986	-0.9442	-0.03057	-0.09992	-0.16795		1.887	11.4497	1.887	27.842	1.946	93.34		39.7339	0.992	39.416	4.094	1.323	5.41636	4.285	1.323	5.66906	3.248	1.323	4.2971		0.0195	1.162		0.00217	1.023	2.00194	0.999	4	1.074
0.985	-0.96968	-0.0314	-0.10313	-0.17315		1.886	11.3427	1.886	27.9083	1.945	92.91		40.3625	0.988	39.8782	4.146	1.322	5.48101	4.34	1.322	5.73748	3.294	1.322	4.35467		0.01975	1.162		0.00219	1.023	2.00194	0.999	4	1.068
0.984	-0.99567	-0.03254	-0.10517	-0.1788		1.885	11.2306	1.885	28.0815	1.944	92.48		41.0095	0.984	40.3534	4.254	1.321	5.61953	4.457	1.321	5.8877	3.315	1.321	4.37911		0.02	1.162		0.00222	1.023	2.00194	0.999	4	1.063
0.983	-1.02166	-0.03351	-0.10966	-0.18522		1.884	11.1236	1.884	27.9694	1.943	92.08		41.6504	0.98	40.8174	4.309	1.32	5.68788	4.519	1.32	5.96508	3.414	1.32	4.50648		0.02025	1.162		0.00225	1.023	2.00222	0.999	4	1.057
0.982	-1.04815	-0.03459	-0.11327	-0.19139		1.883	11.0115	1.883	27.7809	1.942	91.68		42.2913	0.976	41.2763	4.362	1.319	5.75348	4.583	1.319	6.04498	3.463	1.319	4.5677		0.0205	1.162		0.00228	1.023	2.00222	0.999	4	1.053
0.981	-1.07516	-0.03583	-0.11587	-0.19811		1.882	10.8841	1.882	27.6229	1.941	91.28		42.9504	0.972	41.7478	4.42	1.318	5.82556	4.645	1.318	6.12211	3.509	1.318	4.62486		0.02075	1.162		0.00231	1.023	2.00222	0.999	4	1.048
0.98	-1.10217	-0.03687	-0.12107	-0.20504		1.881	10.7924	1.881	27.465	1.94	90.88		43.5791	0.968	42.1846	4.47	1.317	5.88699	4.707	1.317	6.19912	3.543	1.317	4.66613		0.021	1.162		0.00233	1.023	2.00222	0.999	4	1.044
0.979	-1.12968	-0.03825	-0.12474	-0.21177		1.88	10.6802	1.88	27.3732	1.939	90.48		44.22	0.964	42.6281	4.534	1.316	5.96674	4.768	1.316	6.27469	3.592	1.316	4.72707		0.02125	1.162		0.00236	1.023	2.00222	0.999	4	1.041
0.978	-1.15771	-0.03954	-0.12825	-0.21992		1.879	10.5732	1.879	27.2153	1.938	90.08		44.8608	0.96	43.0664	4.586	1.315	6.03059	4.833	1.315	6.35539	3.651	1.315	4.80106		0.0215	1.162		0.00239	1.023	2.00222	0.999	4	1.037
0.977	-1.18573	-0.04081	-0.13243	-0.22731		1.878	10.4764	1.878	27.0726	1.937	89.68		45.4956	0.956	43.4938	4.645	1.314	6.10353	4.894	1.314	6.43072	3.694	1.314	4.85392		0.02175	1.162		0.00242	1.023	2.00222	0.999	4	1.034
0.976	-1.21427	-0.04232	-0.13743	-0.23516		1.877	10.3694	1.877	27.0115	1.936	89.34		46.1365	0.952	43.9219	4.7	1.313	6.1711	4.962	1.313	6.51511	3.743	1.313	4.91456		0.022	1.162		0.00244	1.023	2.00222	0.998	4	1.032
0.975	-1.24229	-0.04373	-0.14298	-0.24397		1.876	10.2726	1.876	26.9656	1.935	88.94		46.7773	0.948	44.3449	4.765	1.312	6.25168	5.027	1.312	6.59542	3.823	1.312	5.01578		0.02225	1.162		0.00247	1.023	2.00222	0.998	4	1.029
0.974	-1.27134	-0.04511	-0.14772	-0.25213		1.875	10.1656	1.875	26.8535	1.934	88.54		47.4182	0.944	44.7628	4.882	1.311	6.4003	5.162	1.311	6.76738	3.888	1.311	5.09717		0.0225	1.162		0.0025	1.023	2.00222	0.998	4	1.027
0.973	-1.30089	-0.04676	-0.15241	-0.26125		1.874	10.0688	1.874	26.8688	1.933	88.14		48.0652	0.94	45.1813	4.94	1.31	6.4714	5.233	1.31	6.85523	3.999	1.31	5.23869		0.02275	1.162		0.00253	1.023	2.0025	0.998	4	1.025
0.972	-1.32994	-0.04832	-0.15806	-0.27083		1.873	9.96178	1.873	26.7924	1.932	87.77		48.706	0.936	45.5889	5.005	1.309	6.55155	5.301	1.309	6.93901	4.076	1.309	5.33548		0.023	1.162		0.00256	1.023	2.0025	0.998	4	1.023
0.971	-1.36	-0.05007	-0.16326	-0.27975		1.872	9.86497	1.872	26.6497	1.931	87.4		49.3347	0.932	45.98	5.067	1.308	6.62764	5.368	1.308	7.02134	4.137	1.308	5.4112		0.02325	1.162		0.00258	1.023	2.0025	0.998	4	1.022
0.97	-1.39006	-0.05187	-0.17065	-0.29045		1.871	9.77325	1.871	26.4917	1.93	87.03		49.9817	0.928	46.383	5.128	1.307	6.7023	5.439	1.307	7.10877	4.202	1.307	5.49201		0.0235	1.162		0.00261	1.023	2.0025	0.998	4	1.02
0.969	-1.42013	-0.05355	-0.17631	-0.30048		1.87	9.67643	1.87	26.3847	1.929	86.66		50.6409	0.924	46.7922	5.193	1.306	6.78206	5.513	1.306	7.19998	4.242	1.306	5.54005		0.02375	1.162		0.00264	1.023	2.0025	0.998	4	1.019
0.968	-1.45121	-0.05554	-0.18211	-0.31103		1.869	9.58471	1.869	26.2726	1.928	86.29		51.294	0.92	47.1904	5.254	1.305	6.85647	5.584	1.305	7.28712	4.34	1.305	5.6637		0.024	1.162		0.00267	1.023	2.0025	0.998	4	1.018
0.967	-1.48127	-0.05743	-0.19027	-0.32234		1.868	9.4879	1.868	26.1809	1.927	85.96		51.9348	0.916	47.5723	5.319	1.304	6.93598	5.658	1.304	7.37803	4.433	1.304	5.78063		0.02425	1.162		0.00269	1.023	2.0025	0.998	4	1.017
0.966	-1.51236	-0.05931	-0.19684	-0.3333		1.867	9.38089	1.867	26.0382	1.926	85.56		52.5818	0.912	47.9546	5.381	1.303	7.01144	5.741	1.303	7.48052	4.491	1.303	5.85177		0.0245	1.162		0.00272	1.023	2.0025	0.998	4	1.016
0.965	-1.54395	-0.0615	-0.20265	-0.34543		1.866	9.28408	1.866	25.9261	1.925	85.22		53.2349	0.908	48.3372	5.448	1.302	7.0933	5.815	1.302	7.57113	4.55	1.302	5.9241		0.02475	1.162		0.00275	1.022	2.0025	0.998	4	1.015
0.964	-1.56841	-0.06436	-0.21177	-0.3575		1.865	9.19236	1.865	25.8803	1.924	85.46		53.8879	0.904	48.7147	5.581	1.301	7.26088	5.968	1.301	7.76437	4.605	1.301	5.99111		0.025	1.162		0.00278	1.023	2.0025	0.998	4	1.015
0.963	-1.59796	-0.06599	-0.22166	-0.37259		1.864	9.09554	1.864	25.8191	1.923	85.03		54.541	0.9	49.0869	5.648	1.3	7.3424	6.048	1.3	7.8624	4.74	1.3	6.162		0.02525	1.162		0.00281	1.023	2.00278	0.998	4.00278	1.014
0.962	-1.63108	-0.06833	-0.2267	-0.3842		1.863	9.01911	1.863	25.8497	1.922	84.57		55.188	0.896	49.4484	5.722	1.299	7.43288	6.135	1.299	7.96936	4.787	1.299	6.21831		0.0255	1.162		0.00283	1.022	2.00278	0.998	4.00278	1.014
0.961	-1.66268	-0.07068	-0.2372	-0.39689		1.862	8.92229	1.862	25.6764	1.921	84.11		55.8472	0.892	49.8157	5.784	1.298	7.50763	6.218	1.298	8.07096	4.845	1.298	6.28881		0.02575	1.162		0.00286	1.022	2.00278	0.997	4.00278	1.013
0.96	-1.69529	-0.07322	-0.24617	-0.41009		1.861	8.83057	1.861	25.5694	1.92	83.65		56.488	0.888	50.1614	5.861	1.297	7.60172	6.304	1.297	8.17629	4.91	1.297	6.36827		0.026	1.162		0.00289	1.022	2.00278	0.997	4.00278	1.013
0.959	-1.72688	-0.07572	-0.25513	-0.42456		1.86	8.73376	1.86	25.4267	1.919	83.19		57.1533	0.884	50.5235	5.925	1.296	7.6788	6.384	1.296	8.27366	4.974	1.296	6.4463		0.02625	1.162		0.00292	1.022	2.00278	0.997	4.00278	1.012
0.958	-1.76	-0.07842	-0.26578	-0.43822		1.859	8.65732	1.859	25.3452	1.918	82.72		57.8064	0.88	50.8696	6.002	1.295	7.77259	6.47	1.295	8.37865	5.027	1.295	6.50997		0.0265	1.162		0.00294	1.022	2.00278	0.997	4.00278	1.012
0.957	-1.79261	-0.08127	-0.27445	-0.4531		1.858	8.56051	1.858	25.2535	1.917	82.32		58.4656	0.876	51.2159	6.067	1.294	7.8507	6.553	1.294	8.47958	5.097	1.294	6.59552		0.02675	1.162		0.00297	1.022	2.00278	0.997	4.00278	1.011
0.956	-1.82573	-0.08392	-0.28591	-0.46833		1.857	8.46879	1.857	25.1261	1.916	81.95		59.1309	0.872	51.5621	6.144	1.293	7.94419	6.636	1.293	8.58035	5.168	1.293	6.68222		0.027	1.162		0.003	1.022	2.00278	0.997	4.00278	1.011
0.955	-1.85885	-0.08698	-0.29641	-0.48341		1.856	8.38726	1.856	25.0038	1.915	81.58		59.7778	0.868	51.8872	6.208	1.292	8.02074	6.722	1.292	8.68482	5.242	1.292	6.77266		0.02725	1.162		0.00303	1.022	2.00278	0.997	4.00278	1.011
0.954	-1.89146	-0.08999	-0.30741	-0.50008		1.855	8.29554	1.855	24.8611	1.914	81.12		60.4492	0.864	52.2281	6.359	1.291	8.20947	6.892	1.291	8.89757	5.301	1.291	6.84359		0.0275	1.162		0.00306	1.022	2.00278	0.997	4.00278	1.01
0.953	-1.92459	-0.09315	-0.31995	-0.51618		1.854	8.21401	1.854	24.8153	1.913	80.72		61.1084	0.86	52.5532	6.439	1.29	8.30631	6.978	1.29	9.00162	5.476	1.29	7.06404		0.02775	1.162		0.00308	1.022	2.00306	0.997	4.00278	1.01
0.952	-1.95771	-0.09641	-0.33065	-0.53248		1.853	8.12229	1.853	24.7032	1.912	80.29		61.7676	0.856	52.873	6.513	1.289	8.39526	7.067	1.289	9.10936	5.553	1.289	7.15782		0.028	1.162		0.00311	1.022	2.00306	0.997	4.00278	1.01
0.951	-1.99236	-0.09992	-0.34288	-0.54981		1.852	8.04586	1.852	24.5299	1.911	79.92		62.4512	0.852	53.2084	6.59	1.288	8.48792	7.166	1.288	9.22981	5.648	1.288	7.27462		0.02825	1.162		0.00314	1.022	2.00306	0.997	4.00278	1.01
0.95	-2.02497	-0.10329	-0.35654	-0.56662		1.851	7.96433	1.851	24.4382	1.91	79.55		63.1043	0.848	53.5124	6.667	1.287	8.58043	7.258	1.287	9.34105	5.728	1.287	7.37194		0.0285	1.162		0.00317	1.022	2.00306	0.997	4.00278	1.009
0.949	-2.05962	-0.10701	-0.36897	-0.58497		1.85	7.87261	1.85	24.3567	1.909	79.15		63.7817	0.844	53.8318	6.744	1.286	8.67278	7.353	1.286	9.45596	5.802	1.286	7.46137		0.02875	1.162		0.00319	1.022	2.00306	0.997	4.00278	1.009
0.948	-2.09427	-0.11068	-0.38293	-0.60331		1.849	7.79108	1.849	24.2344	1.908	78.78		64.447	0.84	54.1355	6.824	1.285	8.76884	7.446	1.285	9.56811	5.885	1.285	7.56222		0.029	1.162		0.00322	1.022	2.00306	0.997	4.00278	1.009
0.947	-2.12892	-0.11465	-0.39659	-0.62166		1.848	7.71465	1.848	24.2191	1.907	78.41		65.1306	0.836	54.4492	6.901	1.284	8.86088	7.541	1.284	9.68264	5.981	1.284	7.6796		0.02925	1.162		0.00325	1.022	2.00306	0.997	4.00278	1.009
0.946	-2.16357	-0.11862	-0.41055	-0.64102		1.847	7.63312	1.847	24.107	1.906	78.05		65.7898	0.832	54.7371	6.975	1.283	8.94892	7.64	1.283	9.80212	6.085	1.283	7.80705		0.0295	1.162		0.00328	1.022	2.00306	0.997	4.00278	1.008
0.945	-2.19771	-0.1228	-0.42578	-0.66089		1.846	7.55669	1.846	24.107	1.905	77.65		66.4673	0.828	55.0349	7.055	1.282	9.04451	7.738	1.282	9.92012	6.172	1.282	7.9125		0.02975	1.162		0.00331	1.022	2.00306	0.997	4.00278	1.008
0.944	-2.23083	-0.12708	-0.44056	-0.68025		1.845	7.48025	1.845	23.9949	1.904	77.28		67.1448	0.824	55.3273	7.221	1.281	9.2501	7.95	1.281	10.1839	6.255	1.281	8.01266		0.03	1.162		0.00333	1.022	2.00306	0.997	4.00278	1.008
0.943	-2.26548	-0.13146	-0.4558	-0.70064		1.844	7.39873	1.844	23.9032	1.903	76.88		67.8101	0.82	55.6043	7.304	1.28	9.34912	8.055	1.28	10.3104	6.412	1.28	8.20736		0.03025	1.162		0.00336	1.022	2.00333	0.996	4.00278	1.008
0.942	-2.30013	-0.1361	-0.47195	-0.72051		1.843	7.32229	1.843	23.7911	1.902	76.51		68.5059	0.816	55.9008	7.381	1.279	9.4403	8.157	1.279	10.4328	6.504	1.279	8.31862		0.0305	1.162		0.00339	1.022	2.00333	0.996	4.00278	1.008
0.941	-2.33274	-0.14079	-0.48861	-0.7414		1.842	7.24076	1.842	23.7146	1.901	76.17		69.1773	0.812	56.1719	7.47	1.278	9.54666	8.258	1.278	10.5537	6.593	1.278	8.42585		0.03075	1.162		0.00342	1.022	2.00333	0.996	4.00278	1.007
0.94	-2.36739	-0.14558	-0.50492	-0.76229		1.841	7.16433	1.841	23.5873	1.9	75.8		69.8547	0.808	56.4426	7.553	1.277	9.64518	8.363	1.277	10.6796	6.686	1.277	8.53802		0.031	1.162		0.00344	1.022	2.00333	0.996	4.00278	1.007
0.939	-2.40204	-0.15078	-0.52229	-0.78318		1.84	7.02166	1.84	23.5414	1.899	75.4		70.5383	0.804	56.7128	7.643	1.276	9.75247	8.471	1.276	10.809	6.766	1.276	8.63342		0.03125	1.161		0.00347	1.022	2.00333	0.996	4.00278	1.007
0.938	-2.43669	-0.1545	-0.53962	-0.80561		1.839	6.95032	1.839	23.414	1.898	75.06		71.2219	0.8	56.9775	7.723	1.275	9.84682	8.578	1.275	10.9369	6.879	1.275	8.77072		0.0315	1.161		0.0035	1.022	2.00333	0.996	4.00278	1.007
0.937	-2.47287	-0.1598	-0.55796	-0.82752		1.838	6.87389	1.838	23.2764	1.897	74.66		71.8994	0.796	57.2319	7.818	1.274	9.96013	8.686	1.274	11.066	6.969	1.274	8.87851		0.03175	1.161		0.00353	1.022	2.00333	0.996	4.00278	1.007
0.936	-2.50701	-0.16545	-0.57631	-0.85045		1.837	6.79745	1.837	23.1643	1.896	74.29		72.5708	0.792	57.4761	7.892	1.273	10.0465	8.797	1.273	11.1986	7.116	1.273	9.05867		0.032	1.161		0.00356	1.022	2.00333	0.996	4.00278	1.007
0.935	-2.54166	-0.17111	-0.59516	-0.87338		1.836	6.72611	1.836	23.1032	1.895	73.95		73.2361	0.788	57.71	7.99	1.272	10.1633	8.911	1.272	11.3348	7.252	1.272	9.22454		0.03225	1.161		0.00358	1.023	2.00333	0.996	4.00278	1.006
0.934	-2.57631	-0.17707	-0.61401	-0.89631		1.835	6.64968	1.835	23.0064	1.894	73.61		73.9258	0.784	57.9578	8.172	1.271	10.3866	9.142	1.271	11.6195	7.415	1.271	9.42446		0.0325	1.161		0.00361	1.023	2.00333	0.996	4.00278	1.006
0.933	-2.61096	-0.18324	-0.6349	-0.91924		1.834	6.58344	1.834	22.8841	1.893	73.24		74.6033	0.78	58.1906	8.255	1.27	10.4839	9.259	1.27	11.7589	7.593	1.27	9.64311		0.03275	1.162		0.00364	1.023	2.00361	0.996	4.00278	1.006
0.932	-2.64357	-0.1895	-0.65376	-0.94268		1.833	6.5121	1.833	22.7567	1.892	72.87		75.3113	0.776	58.4415	8.357	1.269	10.605	9.372	1.269	11.8931	7.741	1.269	9.82333		0.033	1.162		0.00367	1.023	2.00361	0.996	4.00278	1.006
0.931	-2.67822	-0.19623	-0.67465	-0.96561		1.832	6.44076	1.832	22.614	1.891	72.54		75.9644	0.772	58.6445	8.443	1.268	10.7057	9.486	1.268	12.0282	8.058	1.268	10.2175		0.03325	1.161		0.00369	1.023	2.00361	0.996	4.00278	1.006
0.93	-2.71439	-0.20301	-0.69554	-0.99006		1.831	6.36943	1.831	22.4917	1.89	72.17		76.6785	0.768	58.8891	8.541	1.267	10.8215	9.603	1.267	12.167	8.215	1.267	10.4084		0.0335	1.161		0.00372	1.023	2.00361	0.996	4.00278	1.006
0.929	-2.74904	-0.20989	-0.71643	-1.01452		1.83	6.29809	1.83	22.4102	1.889	71.8		77.3621	0.764	59.1046	8.628	1.266	10.923	9.726	1.266	12.3131	8.403	1.266	10.6382		0.03375	1.161		0.00375	1.023	2.00361	0.996	4.00278	1.006
0.928	-2.78369	-0.21712	-0.73783	-1.03949		1.829	6.23185	1.829	22.3032	1.888	71.46		78.0456	0.76	59.3147	8.723	1.265	11.0346	9.849	1.265	12.459	8.517	1.265	10.774		0.034	1.161		0.00378	1.023	2.00361	0.996	4.00278	1.005
0.927	-2.81834	-0.22451	-0.76025	-1.06497		1.828	6.16051	1.828	22.1911	1.887	71.09		78.7537	0.756	59.5378	8.815	1.264	11.1422	9.973	1.264	12.6059	8.624	1.264	10.9007		0.03425	1.161		0.00381	1.023	2.00361	0.996	4.00278	1.005
0.926	-2.85248	-0.2322	-0.78217	-1.09045		1.827	6.09427	1.827	22.1147	1.886	70.75		79.4617	0.752	59.7552	8.911	1.263	11.2546	10.09	1.263	12.7437	8.748	1.263	11.0487		0.0345	1.161		0.00383	1.023	2.00361	0.996	4.00278	1.005
0.925	-2.88561	-0.2402	-0.80561	-1.11541		1.826	6.02803	1.826	22.0025	1.885	70.38		80.1636	0.748	59.9624	9.003	1.262	11.3618	10.22	1.262	12.8976	8.861	1.262	11.1826		0.03475	1.161		0.00386	1.023	2.00361	0.996	4.00278	1.005
0.924	-2.92025	-0.24805	-0.82803	-1.1414		1.825	5.96178	1.825	22.1299	1.884	70.04		80.8533	0.744	60.1548	9.194	1.261	11.5936	10.47	1.261	13.2027	8.997	1.261	11.3452		0.035	1.161		0.00389	1.023	2.00361	0.996	4.00278	1.005
0.923	-2.9549	-0.25671	-0.85197	-1.16688		1.824	5.89554	1.824	22.1147	1.883	69.61		81.5491	0.74	60.3463	9.289	1.26	11.7041	10.6	1.26	13.356	9.311	1.26	11.7319		0.03525	1.161		0.00392	1.023	2.00389	0.996	4.00278	1.005
0.922	-2.98904	-0.26532	-0.87541	-1.19287		1.823	5.8293	1.823	22.0331	1.882	69.27		82.2449	0.736	60.5322	9.4	1.259	11.8346	10.73	1.259	13.5091	9.431	1.259	11.8736		0.0355	1.161		0.00394	1.023	2.00389	0.996	4.00278	1.005
0.921	-3.02369	-0.27414	-0.89936	-1.21885		1.822	5.76306	1.822	22.0025	1.881	68.9		82.9468	0.732	60.717	9.499	1.258	11.9497	10.86	1.258	13.6619	9.545	1.258	12.0076		0.03575	1.161		0.00397	1.023	2.00389	0.996	4.00278	1.005
0.92	-3.05834	-0.28341	-0.92535	-1.24586		1.821	5.70191	1.821	21.8599	1.88	68.57		83.6365	0.728	60.8874	9.609	1.257	12.0785	10.99	1.257	13.8144	9.665	1.257	12.1489		0.036	1.161		0.004	1.023	2.00389	0.995	4.00278	1.005
0.919	-3.09299	-0.29299	-0.9493	-1.27236		1.82	5.64076	1.82	21.7376	1.879	68.23		84.3506	0.724	61.0698	9.708	1.256	12.1933	11.13	1.256	13.9793	9.822	1.256	12.3364		0.03625	1.161		0.00403	1.023	2.00389	0.995	4.00278	1.005
0.918	-3.12611	-0.30273	-0.97478	-1.29936		1.819	5.57452	1.819	21.5796	1.878	67.89		85.022	0.72	61.2158	9.819	1.255	12.3228	11.26	1.255	14.1313	9.929	1.255	12.4609		0.0365	1.161		0.00406	1.023	2.00389	0.995	4.00278	1.005
0.917	-3.15873	-0.31276	-1.00076	-1.32637		1.818	5.51338	1.818	21.4675	1.877	67.55		85.7483	0.716	61.3958	9.914	1.254	12.4322	11.4	1.254	14.2956	10.08	1.254	12.6403		0.03675	1.161		0.00408	1.023	2.00389	0.995	4.00278	1.005
0.916	-3.19338	-0.32296	-1.02573	-1.35389		1.817	5.45223	1.817	21.3758	1.876	67.21		86.438	0.712	61.5438	10.03	1.253	12.5676	11.54	1.253	14.4596	10.27	1.253	12.8683		0.037	1.161		0.00411	1.023	2.00389	0.995	4.00278	1.005
0.915	-3.2265	-0.33381	-1.05274	-1.38089		1.816	5.38599	1.816	21.2331	1.875	66.9		87.1582	0.708	61.708	10.13	1.252	12.6828	11.68	1.252	14.6234	10.43	1.252	13.0584		0.03725	1.161		0.00414	1.023	2.00389	0.995	4.00278	1.004
0.914	-3.26115	-0.34482	-1.07924	-1.40892		1.815	5.32484	1.815	21.172	1.874	66.57		87.8723	0.704	61.8621	10.33	1.251	12.9228	11.96	1.251	14.962	10.59	1.251	13.2481		0.0375	1.161		0.00417	1.023	2.00389	0.995	4.00278	1.004
0.913	-3.29529	-0.35613	-1.10573	-1.43643		1.814	5.26369	1.814	21.0752	1.873	66.26		88.6108	0.7	62.0276	10.45	1.25	13.0625	12.1	1.25	15.125	10.89	1.25	13.6125		0.03775	1.161		0.00419	1.023	2.00417	0.995	4.00278	1.004
0.912	-3.32994	-0.3679	-1.13223	-1.46395		1.813	5.20255	1.813	20.9987	1.872	65.92		89.386	0.696	62.2126	10.55	1.249	13.1769	12.25	1.249	15.3003	11.03	1.249	13.7765		0.038	1.161		0.00422	1.023	2.00417	0.995	4.00278	1.004
0.911	-3.36306	-0.37997	-1.16076	-1.49248		1.812	5.1465	1.812	20.8866	1.871	65.58		90.1306	0.692	62.3704	10.67	1.248	13.3162	12.39	1.248	15.4627	11.16	1.248	13.9277		0.03825	1.161		0.00425	1.023	2.00417	0.995	4.00278	1.004
0.91	-3.39618	-0.3922	-1.18726	-1.52051		1.811	5.0879	1.811	20.7796	1.87	65.27		90.8691	0.688	62.518	10.76	1.247	13.4177	12.53	1.247	15.6249	11.3	1.247	14.0911		0.0385	1.161		0.00428	1.023	2.00417	0.995	4.00278	1.004
0.909	-3.42879	-0.4051	-1.21529	-1.54854		1.81	5.02981	1.81	20.6675	1.869	64.93		91.5344	0.684	62.6095	10.88	1.246	13.5565	12.68	1.246	15.7993	11.46	1.246	14.2792		0.03875	1.161		0.00431	1.023	2.00417	0.995	4.00278	1.004
0.908	-3.46038	-0.41799	-1.24331	-1.56841		1.809	4.97019	1.809	20.5452	1.868	64.6		92.2485	0.68	62.729	10.99	1.245	13.6826	12.83	1.245	15.9733	11.61	1.245	14.4544		0.039	1.161		0.00433	1.023	2.00417	0.995	4.00278	1.004
0.907	-3.49503	-0.4318	-1.27185	-1.59643		1.808	4.91516	1.808	20.4178	1.867	64.26		92.9565	0.676	62.8386	11.1	1.244	13.8084	12.98	1.244	16.1471	11.77	1.244	14.6419		0.03925	1.161		0.00436	1.023	2.00417	0.995	4.00278	1.004
0.906	-3.52611	-0.44561	-1.30038	-1.62497		1.807	4.85707	1.807	20.321	1.866	63.98		93.6768	0.672	62.9508	11.22	1.243	13.9465	13.13	1.243	16.3206	11.96	1.243	14.8663		0.0395	1.161		0.00439	1.023	2.00417	0.995	4.00278	1.004
0.905	-3.55924	-0.45962	-1.32892	-1.65452		1.806	4.79898	1.806	20.214	1.865	63.67		94.397	0.668	63.0572	11.33	1.242	14.0719	13.28	1.242	16.4938	12.15	1.242	15.0903		0.03975	1.161		0.00442	1.023	2.00417	0.995	4.00278	1.004
0.904	-3.59236	-0.47434	-1.35898	-1.68102		1.805	4.74548	1.805	20.1478	1.864	63.33		95.0989	0.664	63.1457	11.56	1.241	14.346	13.6	1.241	16.8776	12.3	1.241	15.2643		0.04	1.161		0.00444	1.023	2.00417	0.995	4.00278	1.004
0.903	-3.62191	-0.48943	-1.38752	-1.71108		1.804	4.69045	1.804	20.1019	1.863	63		95.8191	0.66	63.2406	11.67	1.24	14.4708	13.76	1.24	17.0624	12.61	1.24	15.6364		0.04025	1.161		0.00447	1.023	2.00444	0.995	4.00278	1.004
0.902	-3.65656	-0.50482	-1.41758	-1.73962		1.803	4.63389	1.803	20.1019	1.862	62.69		96.5332	0.656	63.3258	11.78	1.239	14.5954	13.93	1.239	17.2593	12.78	1.239	15.8344		0.0405	1.161		0.0045	1.023	2.00444	0.995	4.00278	1.004
0.901	-3.68815	-0.52076	-1.44815	-1.76917		1.802	4.58089	1.802	20.0713	1.861	62.38		97.2534	0.652	63.4092	11.9	1.238	14.7322	14.1	1.238	17.4558	12.95	1.238	16.0321		0.04075	1.161		0.00453	1.023	2.00444	0.995	4.00278	1.004
0.9	-3.71924	-0.53707	-1.47771	-1.79771		1.801	4.52892	1.801	19.944	1.86	62.04		98.0041	0.648	63.5067	12.01	1.237	14.8564	14.26	1.237	17.6396	13.11	1.237	16.2171		0.041	1.161		0.00456	1.023	2.00444	0.995	4.00278	1.004
0.899	-3.75083	-0.55389	-1.50777	-1.82573		1.8	4.47541	1.8	19.8217	1.859	61.73		98.7183	0.644	63.5746	12.14	1.236	15.005	14.43	1.236	17.8355	13.31	1.236	16.4512		0.04125	1.161		0.00458	1.023	2.00444	0.995	4.00278	1.004
0.898	-3.78242	-0.5707	-1.53936	-1.8558		1.799	4.42191	1.799	19.6943	1.858	61.39		99.408	0.64	63.6211	12.24	1.235	15.1164	14.58	1.235	18.0063	13.51	1.235	16.6849		0.0415	1.161		0.00461	1.023	2.00444	0.995	4.00278	1.004
0.897	-3.8135	-0.58854	-1.56484	-1.88535		1.798	4.37197	1.798	19.6178	1.857	61.06		100.116	0.636	63.6738	12.37	1.234	15.2646	14.75	1.234	18.2015	13.73	1.234	16.9428		0.04175	1.161		0.00464	1.023	2.00444	0.995	4.00278	1.004
0.896	-3.84357	-0.60688	-1.59643	-1.91541		1.797	4.32	1.797	19.5057	1.856	60.75		100.873	0.632	63.7516	12.48	1.233	15.3878	14.91	1.233	18.384	13.93	1.233	17.1757		0.042	1.161		0.00467	1.023	2.00444	0.995	4.00278	1.004
0.895	-3.87465	-0.62522	-1.6265	-1.94344		1.796	4.2665	1.796	19.414	1.855	60.41		101.611	0.628	63.8119	12.61	1.232	15.5355	15.08	1.232	18.5786	14.12	1.232	17.3958		0.04225	1.161		0.00469	1.023	2.00444	0.995	4.00278	1.003
0.894	-3.90624	-0.64459	-1.65758	-1.9735		1.795	4.21809	1.795	19.3325	1.854	60.13		102.319	0.624	63.8473	12.85	1.231	15.8184	15.42	1.231	18.982	14.35	1.231	17.6649		0.0425	1.161		0.00472	1.023	2.00444	0.995	4.00278	1.003
0.893	-3.93631	-0.66395	-1.68764	-2.00153		1.794	4.16611	1.794	19.2866	1.853	59.83		103.064	0.62	63.8997	12.96	1.23	15.9408	15.59	1.23	19.1757	15.03	1.23	18.4869		0.04275	1.161		0.00475	1.023	2.00472	0.995	4.00278	1.003
0.892	-3.96433	-0.68382	-1.72076	-2.03159		1.793	4.11771	1.793	19.1592	1.852	59.52		103.815	0.616	63.9499	13.1	1.229	16.0999	15.76	1.229	19.369	15.29	1.229	18.7914		0.043	1.161		0.00478	1.023	2.00472	0.995	4.00278	1.003
0.891	-3.9893	-0.70471	-1.75185	-2.06115		1.792	4.06879	1.792	19.0369	1.851	59.18		104.529	0.612	63.9716	13.21	1.228	16.2219	15.94	1.228	19.5743	15.62	1.228	19.1814		0.04325	1.161		0.00481	1.023	2.00472	0.995	4.00278	1.003
0.89	-4.01936	-0.72561	-1.78191	-2.09121		1.791	4.02038	1.791	18.9095	1.85	58.9		105.255	0.608	63.9951	13.34	1.227	16.3682	16.11	1.227	19.767	15.81	1.227	19.3989		0.0435	1.161		0.00483	1.023	2.00472	0.995	4.00278	1.003
0.889	-4.05096	-0.74701	-1.81452	-2.11924		1.79	3.96994	1.79	18.8178	1.849	58.59		105.994	0.604	64.0202	13.46	1.226	16.502	16.3	1.226	19.9838	15.99	1.226	19.6037		0.04375	1.161		0.00486	1.023	2.00472	0.994	4.00278	1.003
0.888	-4.08051	-0.76892	-1.84611	-2.14777		1.789	3.92459	1.789	18.7822	1.848	58.26		106.72	0.6	64.032	13.59	1.225	16.6477	16.48	1.225	20.188	16.18	1.225	19.8205		0.044	1.161		0.00489	1.023	2.00472	0.994	4.00278	1.003
0.887	-4.10904	-0.79134	-1.87924	-2.17732		1.788	3.8772	1.788	18.7363	1.847	57.98		107.446	0.596	64.038	13.7	1.224	16.7688	16.66	1.224	20.3918	16.38	1.224	20.0491		0.04425	1.161		0.00492	1.024	2.00472	0.994	4.00278	1.003
0.886	-4.1386	-0.81478	-1.91185	-2.20586		1.787	3.82879	1.787	18.6293	1.846	57.7		108.185	0.592	64.0454	13.83	1.223	16.9141	16.84	1.223	20.5953	16.55	1.223	20.2406		0.0445	1.161		0.00494	1.024	2.00472	0.994	4.00278	1.003
0.885	-4.16713	-0.83873	-1.94344	-2.23541		1.786	3.78293	1.786	18.5019	1.845	57.42		108.917	0.588	64.0433	13.96	1.222	17.0591	17.02	1.222	20.7984	16.82	1.222	20.554		0.04475	1.161		0.00497	1.024	2.00472	0.994	4.00278	1.003
0.884	-4.19669	-0.86217	-1.9735	-2.26395		1.785	3.73911	1.785	18.3898	1.844	57.67		109.674	0.584	64.0497	14.21	1.221	17.3504	17.4	1.221	21.2454	17.41	1.221	21.2576		0.045	1.161		0.005	1.024	2.00472	0.994	4.00278	1.003
0.883	-4.22522	-0.88713	-2.00611	-2.29197		1.784	3.69223	1.784	18.2981	1.843	57.42		110.413	0.58	64.0393	14.33	1.22	17.4826	17.58	1.22	21.4476	17.88	1.22	21.8136		0.04525	1.161		0.00503	1.024	2.005	0.994	4.00278	1.003
0.882	-4.25325	-0.9121	-2.04076	-2.32204		1.783	3.64637	1.783	18.1707	1.842	57.06		111.169	0.576	64.0336	14.47	1.219	17.6389	17.77	1.219	21.6616	18.13	1.219	22.1005		0.0455	1.161		0.00506	1.024	2.005	0.994	4.00278	1.003
0.881	-4.28178	-0.93809	-2.0693	-2.35006		1.782	3.60255	1.782	18.079	1.841	56.72		111.902	0.572	64.0079	14.59	1.218	17.7706	17.96	1.218	21.8753	18.45	1.218	22.4721		0.04575	1.161		0.00508	1.024	2.005	0.994	4.00278	1.003
0.88	-4.30981	-0.96408	-2.10191	-2.3786		1.781	3.55873	1.781	17.9669	1.84	56.35		112.64	0.568	63.9797	14.72	1.217	17.9142	18.15	1.217	22.0886	18.65	1.217	22.6971		0.046	1.161		0.00511	1.024	2.005	0.994	4.00278	1.003
0.879	-4.33631	-0.99108	-2.13503	-2.40815		1.78	3.51439	1.78	17.9057	1.839	56.01		113.373	0.564	63.9423	14.84	1.216	18.0454	18.35	1.216	22.3136	18.89	1.216	22.9702		0.04625	1.161		0.00514	1.024	2.005	0.994	4.00278	1.003
0.878	-4.36178	-1.01809	-2.16662	-2.43669		1.779	3.4721	1.779	17.8089	1.838	55.64		114.148	0.56	63.9228	14.99	1.215	18.2128	18.54	1.215	22.5261	19.1	1.215	23.2065		0.0465	1.161		0.00517	1.024	2.005	0.994	4.00278	1.003
0.877	-4.38828	-1.04611	-2.19771	-2.46471		1.778	3.42981	1.778	17.7019	1.837	55.3		114.874	0.556	63.8701	15.1	1.214	18.3314	18.73	1.214	22.7382	19.34	1.214	23.4788		0.04675	1.161		0.00519	1.024	2.005	0.994	4.00278	1.003
0.876	-4.41325	-1.07414	-2.23236	-2.49172		1.777	3.38752	1.777	17.5898	1.836	54.93		115.643	0.552	63.8351	15.25	1.213	18.4982	18.93	1.213	22.9621	19.54	1.213	23.702		0.047	1.161		0.00522	1.024	2.005	0.994	4.00278	1.003
0.875	-4.44484	-1.10318	-2.26395	-2.51975		1.776	3.34675	1.776	17.4981	1.835	54.62		116.388	0.548	63.7806	15.36	1.212	18.6163	19.13	1.212	23.1856	19.76	1.212	23.9491		0.04725	1.161		0.00525	1.024	2.005	0.994	4.00278	1.003
0.874	-4.46981	-1.13274	-2.29656	-2.54981		1.775	3.30548	1.775	17.4013	1.834	54.32		117.12	0.544	63.7135	15.64	1.211	18.94	19.55	1.211	23.675	19.95	1.211	24.1594		0.0475	1.161		0.00528	1.024	2.005	0.994	4.00278	1.003
0.873	-4.49529	-1.16229	-2.32815	-2.57783		1.774	3.26318	1.774	17.3096	1.833	53.98		117.865	0.54	63.6471	15.79	1.21	19.1059	19.75	1.21	23.8975	20.44	1.21	24.7324		0.04775	1.161		0.00531	1.024	2.00528	0.994	4.00278	1.003
0.872	-4.5172	-1.19338	-2.35975	-2.60433		1.773	3.22395	1.773	17.2127	1.832	53.7		118.591	0.536	63.5649	15.91	1.209	19.2352	19.97	1.209	24.1437	20.62	1.209	24.9296		0.048	1.161		0.00533	1.024	2.00528	0.994	4.00278	1.003
0.871	-4.54064	-1.22395	-2.39083	-2.63287		1.772	3.18318	1.772	17.1363	1.831	53.33		119.33	0.532	63.4835	16.07	1.208	19.4126	20.18	1.208	24.3774	20.82	1.208	25.1506		0.04825	1.161		0.00536	1.024	2.00528	0.994	4.00278	1.003
0.87	-4.56561	-1.25554	-2.42089	-2.66242		1.771	3.14242	1.771	17.0905	1.83	53.05		120.105	0.528	63.4154	16.2	1.207	19.5534	20.38	1.207	24.5987	21.05	1.207	25.4074		0.0485	1.161		0.00539	1.024	2.00528	0.994	4.00278	1.003
0.869	-4.58955	-1.28713	-2.45401	-2.69096		1.77	3.10471	1.77	17.0701	1.829	52.72		120.868	0.524	63.3348	16.36	1.206	19.7302	20.59	1.206	24.8315	21.28	1.206	25.6637		0.04875	1.161		0.00542	1.024	2.00528	0.994	4.00278	1.003
0.868	-4.61452	-1.31975	-2.4851	-2.72051		1.769	3.06701	1.769	17.121	1.828	52.44		121.637	0.52	63.2512	16.5	1.205	19.8825	20.8	1.205	25.064	21.48	1.205	25.8834		0.049	1.161		0.00544	1.024	2.00528	0.994	4.00278	1.003
0.867	-4.6349	-1.35287	-2.51669	-2.74752		1.768	3.02777	1.768	17.0089	1.827	52.13		122.455	0.516	63.1867	16.66	1.204	20.0586	21.01	1.204	25.296	21.72	1.204	26.1509		0.04925	1.161		0.00547	1.024	2.00528	0.994	4.00278	1.003
0.866	-4.65682	-1.3865	-2.54981	-2.77554		1.767	2.99006	1.767	16.8866	1.826	51.85		123.193	0.512	63.075	16.81	1.203	20.2224	21.23	1.203	25.5397	21.92	1.203	26.3698		0.0495	1.161		0.0055	1.024	2.00528	0.994	4.00278	1.002
0.865	-4.67873	-1.42064	-2.58089	-2.80255		1.766	2.95236	1.766	16.7592	1.825	51.55		124.011	0.508	62.9977	16.96	1.202	20.3859	21.46	1.202	25.7949	22.15	1.202	26.6243		0.04975	1.161		0.00553	1.024	2.00528	0.994	4.00278	1.002
0.864	-4.70217	-1.45478	-2.61248	-2.83057		1.765	2.91312	1.765	16.6777	1.824	51.27		124.817	0.504	62.9077	17.25	1.201	20.7172	21.89	1.201	26.2899	22.39	1.201	26.8904		0.05	1.161		0.00556	1.024	2.00528	0.994	4.00278	1.002
0.863	-4.72611	-1.48943	-2.64357	-2.85554		1.764	2.87847	1.764	16.586	1.823	50.96		125.665	0.5	62.8326	17.4	1.2	20.88	22.1	1.2	26.52	22.82	1.2	27.384		0.05025	1.161		0.00558	1.025	2.00556	0.994	4.00556	1.002
0.862	-4.74293	-1.5251	-2.67363	-2.88255		1.763	2.84229	1.763	16.4892	1.822	50.65		126.477	0.496	62.7326	17.53	1.199	21.0185	22.31	1.199	26.7497	23.04	1.199	27.625		0.0505	1.161		0.00561	1.025	2.00556	0.994	4.00556	1.002
0.861	-4.76382	-1.56127	-2.70522	-2.9121		1.762	2.80662	1.762	16.3974	1.821	50.38		127.258	0.492	62.6111	17.69	1.198	21.1926	22.54	1.198	27.0029	23.27	1.198	27.8775		0.05075	1.161		0.00564	1.025	2.00556	0.994	4.00556	1.002
0.86	-4.7842	-1.57605	-2.73783	-2.93911		1.761	2.77045	1.761	16.3006	1.82	50.07		128.07	0.488	62.4982	17.83	1.197	21.3425	22.77	1.197	27.2557	23.48	1.197	28.1056		0.051	1.161		0.00567	1.025	2.00556	0.994	4.00556	1.002
0.859	-4.80611	-1.61223	-2.76637	-2.96561		1.76	2.7358	1.76	16.2242	1.819	49.76		128.864	0.484	62.37	17.99	1.196	21.516	22.99	1.196	27.496	23.71	1.196	28.3572		0.05125	1.161		0.00569	1.025	2.00556	0.994	4.00556	1.002
0.858	-4.8265	-1.64841	-2.79745	-2.99057		1.759	2.70115	1.759	16.1325	1.818	49.45		129.645	0.48	62.2295	18.12	1.195	21.6534	23.22	1.195	27.7479	23.92	1.195	28.5844		0.0515	1.161		0.00572	1.025	2.00556	0.994	4.00556	1.002
0.857	-4.84535	-1.68611	-2.82752	-3.01758		1.758	2.6665	1.758	16.0357	1.817	49.15		130.45	0.476	62.0944	18.29	1.194	21.8383	23.44	1.194	27.9874	24.15	1.194	28.8351		0.05175	1.161		0.00575	1.025	2.00556	0.994	4.00556	1.002
0.856	-4.8642	-1.72382	-2.85758	-3.04255		1.757	2.63389	1.757	15.9287	1.816	48.87		131.226	0.472	61.9385	18.42	1.193	21.9751	23.66	1.193	28.2264	24.37	1.193	29.0734		0.052	1.161		0.00578	1.025	2.00556	0.994	4.00556	1.002
0.855	-4.88306	-1.76153	-2.88866	-3.06955		1.756	2.60076	1.756	15.8318	1.815	48.56		132.007	0.468	61.7792	18.59	1.192	22.1593	23.89	1.192	28.4769	24.63	1.192	29.359		0.05225	1.161		0.00581	1.025	2.00556	0.994	4.00556	1.002
0.854	-4.90344	-1.80076	-2.91873	-3.09452		1.755	2.56611	1.755	15.7197	1.814	48.25		132.782	0.464	61.6108	18.89	1.191	22.498	24.35	1.191	29.0008	24.89	1.191	29.644		0.0525	1.161		0.00583	1.025	2.00556	0.994	4.00556	1.002
0.853	-4.92076	-1.84	-2.94828	-3.11949		1.754	2.53452	1.754	15.628	1.813	47.98		133.569	0.46	61.4419	19.03	1.19	22.6457	24.59	1.19	29.2621	25.34	1.19	30.1546		0.05275	1.161		0.00586	1.025	2.00583	0.994	4.00556	1.002
0.852	-4.93962	-1.87771	-2.97834	-3.1465		1.753	2.50344	1.753	15.5312	1.812	47.7		134.387	0.456	61.2806	19.21	1.189	22.8407	24.82	1.189	29.511	25.58	1.189	30.4146		0.053	1.161		0.00589	1.025	2.00583	0.994	4.00556	1.002
0.851	-4.95694	-1.91847	-3.0079	-3.16994		1.752	2.47032	1.752	15.4548	1.811	47.42		135.15	0.452	61.0879	19.35	1.188	22.9878	25.06	1.188	29.7713	25.81	1.188	30.6623		0.05325	1.161		0.00592	1.025	2.00583	0.994	4.00556	1.002
0.85	-4.96917	-1.95771	-3.03643	-3.19338		1.751	2.43873	1.751	15.3936	1.81	47.14		135.944	0.448	60.9027	19.5	1.187	23.1465	25.31	1.187	30.043	26.04	1.187	30.9095		0.0535	1.161		0.00594	1.025	2.00583	0.994	4.00556	1.002
0.849	-4.98803	-1.99847	-3.06446	-3.21987		1.75	2.40764	1.75	15.2815	1.809	46.87		136.749	0.444	60.7167	19.63	1.186	23.2812	25.55	1.186	30.3023	26.32	1.186	31.2155		0.05375	1.161		0.00597	1.025	2.00583	0.994	4.00556	1.002
0.848	-5.00535	-2.03924	-3.09146	-3.24535		1.749	2.37758	1.749	15.1745	1.808	46.56		137.506	0.44	60.5027	19.78	1.185	23.4393	25.79	1.185	30.5612	26.56	1.185	31.4736		0.054	1.161		0.006	1.025	2.00583	0.994	4.00556	1.002
0.847	-5.01146	-2.08	-3.12255	-3.27185		1.748	2.3465	1.748	15.0624	1.807	46.28		138.281	0.436	60.2906	19.93	1.184	23.5971	26.04	1.184	30.8314	26.82	1.184	31.7549		0.05425	1.161		0.00603	1.025	2.00583	0.994	4.00556	1.002
0.846	-5.03541	-2.12127	-3.15108	-3.29682		1.747	2.31643	1.747	14.986	1.806	46.01		139.062	0.432	60.075	20.08	1.183	23.7546	26.27	1.183	31.0774	27.04	1.183	31.9883		0.0545	1.161		0.00606	1.025	2.00583	0.993	4.00556	1.002
0.845	-5.05885	-2.16204	-3.17605	-3.32229		1.746	2.28688	1.746	14.8892	1.805	45.73		139.844	0.428	59.8531	20.23	1.182	23.9119	26.52	1.182	31.3466	27.35	1.182	32.3277		0.05475	1.161		0.00608	1.025	2.00583	0.993	4.00556	1.002
0.844	-5.07618	-2.2028	-3.20255	-3.34573		1.745	2.25682	1.745	14.828	1.804	45.45		140.625	0.424	59.625	20.55	1.181	24.2695	27.01	1.181	31.8988	27.68	1.181	32.6901		0.055	1.161		0.00611	1.025	2.00583	0.993	4.00556	1.002
0.843	-5.09045	-2.24357	-3.23261	-3.36917		1.744	2.22879	1.744	14.8127	1.803	45.18		141.388	0.42	59.3829	20.7	1.18	24.426	27.25	1.18	32.155	28.22	1.18	33.2996		0.05525	1.161		0.00614	1.025	2.00611	0.993	4.00556	1.002
0.842	-5.10573	-2.28586	-3.26115	-3.39108		1.743	2.19873	1.743	14.7006	1.802	44.9		142.163	0.416	59.1399	20.86	1.179	24.5939	27.49	1.179	32.4107	28.51	1.179	33.6133		0.0555	1.161		0.00617	1.025	2.00611	0.993	4.00556	1.002
0.841	-5.12102	-2.32662	-3.28917	-3.41299		1.742	2.1707	1.742	14.6548	1.801	44.62		142.957	0.412	58.8981	21.01	1.178	24.7498	27.74	1.178	32.6777	28.78	1.178	33.9028		0.05575	1.161		0.00619	1.025	2.00611	0.993	4.00556	1.002
0.84	-5.13631	-2.37096	-3.31414	-3.43541		1.741	2.14369	1.741	14.5783	1.8	44.34		143.799	0.408	58.6699	21.18	1.177	24.9289	27.98	1.177	32.9325	29.07	1.177	34.2154		0.056	1.161		0.00622	1.025	2.00611	0.993	4.00556	1.002
0.839	-5.15159	-2.41172	-3.34115	-3.45885		1.74	2.11567	1.74	14.4815	1.799	44.07		144.611	0.404	58.4227	21.34	1.176	25.0958	28.23	1.176	33.1985	29.46	1.176	34.645		0.05625	1.161		0.00625	1.025	2.00611	0.993	4.00556	1.001
0.838	-5.16178	-2.45554	-3.36764	-3.48382		1.739	2.08713	1.739	14.3694	1.798	43.76		145.398	0.4	58.1592	21.51	1.175	25.2742	28.48	1.175	33.464	29.89	1.175	35.1208		0.0565	1.161		0.00628	1.025	2.00611	0.993	4.00556	1.001
0.837	-5.16688	-2.49631	-3.39414	-3.50726		1.738	2.06064	1.738	14.2777	1.797	43.48		146.198	0.396	57.8942	21.66	1.174	25.4288	28.73	1.174	33.729	30.31	1.174	35.5839		0.05675	1.161		0.00631	1.025	2.00611	0.993	4.00556	1.001
0.836	-5.18217	-2.5386	-3.41656	-3.53121		1.737	2.03363	1.737	14.2013	1.796	43.21		147.028	0.392	57.6348	21.83	1.173	25.6066	28.98	1.173	33.9935	30.88	1.173	36.2222		0.057	1.161		0.00633	1.025	2.00611	0.993	4.00556	1.001
0.835	-5.19236	-2.5814	-3.44459	-3.55159		1.736	2.00713	1.736	14.1045	1.795	42.93		147.815	0.388	57.3522	21.98	1.172	25.7606	29.23	1.172	34.2576	31.15	1.172	36.5078		0.05725	1.161		0.00636	1.025	2.00611	0.993	4.00556	1.001
0.834	-5.20764	-2.62369	-3.46803	-3.5735		1.735	1.98217	1.735	14.0127	1.794	42.65		148.602	0.384	57.0633	22.31	1.171	26.125	29.74	1.171	34.8255	31.46	1.171	36.8397		0.0575	1.161		0.00639	1.025	2.00611	0.993	4.00556	1.001
0.833	-5.22293	-2.66599	-3.49197	-3.59389		1.734	1.95516	1.734	13.9465	1.793	42.37		149.39	0.38	56.7681	22.5	1.17	26.325	30.01	1.17	35.1117	32.05	1.17	37.4985		0.05775	1.161		0.00642	1.025	2.00639	0.993	4.00556	1.001
0.832	-5.23822	-2.70981	-3.51694	-3.61274		1.733	1.93019	1.733	13.8395	1.792	42.1		150.171	0.376	56.4643	22.64	1.169	26.4662	30.28	1.169	35.3973	32.35	1.169	37.8171		0.058	1.161		0.00644	1.025	2.00639	0.993	4.00556	1.001
0.831	-5.2535	-2.7521	-3.54191	-3.63465		1.732	1.90522	1.732	13.758	1.791	41.85		150.977	0.372	56.1633	22.83	1.168	26.6654	30.81	1.168	35.9861	33.03	1.168	38.579		0.05825	1.161		0.00647	1.025	2.00639	0.993	4.00556	1.001
0.83	-5.26879	-2.7949	-3.56535	-3.65503		1.731	1.88178	1.731	13.6662	1.79	41.57		151.813	0.368	55.8671	22.98	1.167	26.8177	31.09	1.167	36.282	33.4	1.167	38.9778		0.0585	1.161		0.0065	1.025	2.00639	0.993	4.00556	1.001
0.829	-5.27898	-2.8372	-3.58726	-3.67389		1.73	1.85631	1.73	13.5694	1.789	41.3		152.594	0.364	55.5442	23.17	1.166	27.0162	31.37	1.166	36.5774	33.8	1.166	39.4108		0.05875	1.161		0.00653	1.025	2.00639	0.993	4.00556	1.001
0.828	-5.28917	-2.88102	-3.61121	-3.69427		1.729	1.83134	1.729	13.4777	1.788	41.05		153.418	0.36	55.2305	23.33	1.165	27.1794	31.65	1.165	36.8723	34.17	1.165	39.8081		0.059	1.161		0.00656	1.025	2.00639	0.993	4.00556	1.001
0.827	-5.29936	-2.92331	-3.63465	-3.71312		1.728	1.8079	1.728	13.3962	1.787	40.77		154.242	0.356	54.9101	23.51	1.164	27.3656	31.92	1.164	37.1549	34.54	1.164	40.2046		0.05925	1.161		0.00658	1.025	2.00639	0.993	4.00556	1.001
0.826	-5.30446	-2.96611	-3.65656	-3.7335		1.727	1.78599	1.727	13.3045	1.786	40.5		155.042	0.352	54.5746	23.67	1.163	27.5282	32.17	1.163	37.4137	34.97	1.163	40.6701		0.0595	1.161		0.00661	1.025	2.00639	0.993	4.00556	1.001
0.825	-5.31465	-3.00841	-3.68	-3.75541		1.726	1.76051	1.726	13.1924	1.785	40.25		155.841	0.348	54.2327	23.84	1.162	27.7021	32.45	1.162	37.7069	35.31	1.162	41.0302		0.05975	1.161		0.00664	1.025	2.00639	0.993	4.00556	1.001
0.824	-5.32994	-3.04917	-3.70395	-3.7758		1.725	1.7386	1.725	13.1006	1.784	39.97		156.659	0.344	53.8907	24.17	1.161	28.0614	33	1.161	38.313	35.62	1.161	41.3548		0.06	1.161		0.00667	1.025	2.00639	0.993	4.00556	1.001
0.823	-5.34522	-3.09146	-3.72586	-3.79618		1.724	1.71669	1.724	13.0038	1.783	39.7		157.465	0.34	53.538	24.35	1.16	28.246	33.28	1.16	38.6048	36.26	1.16	42.0616		0.06025	1.161		0.00669	1.025	2.00667	0.993	4.00556	1.001
0.822	-5.35032	-3.13376	-3.7493	-3.81656		1.723	1.69325	1.723	12.9121	1.782	39.42		158.258	0.336	53.1747	24.49	1.159	28.3839	33.52	1.159	38.8497	36.57	1.159	42.3846		0.0605	1.161		0.00672	1.025	2.00667	0.993	4.00556	1.001
0.821	-5.36051	-3.17503	-3.77121	-3.83541		1.722	1.67134	1.722	12.851	1.781	39.17		159.039	0.332	52.801	24.68	1.158	28.5794	33.8	1.158	39.1404	36.91	1.158	42.7418		0.06075	1.161		0.00675	1.025	2.00667	0.993	4.00556	1.001
0.82	-5.3707	-3.2158	-3.78854	-3.85274		1.721	1.65096	1.721	12.8153	1.78	38.9		159.821	0.328	52.4211	24.86	1.157	28.763	34.08	1.157	39.4306	37.22	1.157	43.0635		0.061	1.161		0.00678	1.025	2.00667	0.993	4.00556	1.001
0.819	-5.38089	-3.25809	-3.81197	-3.87006		1.72	1.62854	1.72	12.693	1.779	38.62		160.577	0.324	52.0271	25.05	1.156	28.9578	34.35	1.156	39.7086	37.55	1.156	43.4078		0.06125	1.161		0.00681	1.025	2.00667	0.993	4.00556	1.001
0.818	-5.39108	-3.29732	-3.83083	-3.88586		1.719	1.60662	1.719	12.6115	1.778	38.4		161.359	0.32	51.6348	25.21	1.155	29.1176	34.63	1.155	39.9977	37.99	1.155	43.8785		0.0615	1.161		0.00683	1.025	2.00667	0.993	4.00556	1.001
0.817	-5.39108	-3.33962	-3.84815	-3.90318		1.718	1.58777	1.718	12.5198	1.777	38.13		162.207	0.316	51.2574	25.41	1.154	29.3231	34.91	1.154	40.2861	38.42	1.154	44.3367		0.06175	1.161		0.00686	1.025	2.00667	0.993	4.00556	1.001
0.816	-5.40127	-3.38038	-3.87006	-3.9251		1.717	1.56586	1.717	12.4229	1.776	37.85		163.025	0.312	50.8638	25.56	1.153	29.4707	35.19	1.153	40.5741	38.69	1.153	44.6096		0.062	1.161		0.00689	1.025	2.00667	0.993	4.00556	1.001
0.815	-5.41146	-3.41962	-3.88586	-3.93936		1.716	1.54548	1.716	12.3465	1.775	37.6		163.892	0.308	50.4786	25.77	1.152	29.687	35.46	1.152	40.8499	39.06	1.152	44.9971		0.06225	1.161		0.00692	1.025	2.00667	0.993	4.00556	1.001
0.814	-5.41146	-3.45885	-3.90471	-3.95669		1.715	1.5251	1.715	12.3006	1.774	37.33		164.734	0.304	50.0791	26.13	1.151	30.0756	36.05	1.151	41.4935	39.4	1.151	45.3494		0.0625	1.161		0.00694	1.025	2.00667	0.993	4.00556	1.001
0.813	-5.41656	-3.49962	-3.92662	-3.97707		1.714	1.50624	1.714	12.2191	1.773	37.08		165.552	0.3	49.6655	26.28	1.15	30.222	36.32	1.15	41.768	40.14	1.15	46.161		0.06275	1.161		0.00697	1.025	2.00694	0.993	4.00556	1.001
0.812	-5.42675	-3.53732	-3.94548	-3.99745		1.713	1.48586	1.713	12.1427	1.772	36.83		166.364	0.296	49.2436	26.48	1.149	30.4255	36.6	1.149	42.0534	40.45	1.149	46.477		0.063	1.161		0.007	1.026	2.00694	0.993	4.00556	1.001
0.811	-5.43694	-3.57656	-3.9628	-4.00968		1.712	1.46701	1.712	12.0611	1.771	36.56		167.126	0.292	48.8009	26.64	1.148	30.5827	36.91	1.148	42.3727	40.82	1.148	46.8614		0.06325	1.161		0.00703	1.026	2.00694	0.993	4.00556	1.001
0.81	-5.44713	-3.61274	-3.98013	-4.02242		1.711	1.44815	1.711	11.9847	1.77	36.31		167.944	0.288	48.368	26.84	1.147	30.7855	37.19	1.147	42.6569	41.13	1.147	47.1761		0.0635	1.161		0.00706	1.026	2.00694	0.993	4.00556	1.001
0.809	-5.45223	-3.65197	-3.99898	-4.03669		1.71	1.42777	1.71	11.9236	1.769	36.06		168.738	0.284	47.9215	27	1.146	30.942	37.46	1.146	42.9292	41.46	1.146	47.5132		0.06375	1.161		0.00708	1.026	2.00694	0.993	4.00556	1.001
0.808	-5.46242	-3.69121	-4.01783	-4.05707		1.709	1.41045	1.709	11.8268	1.768	35.82		169.519	0.28	47.4653	27.19	1.145	31.1325	37.77	1.145	43.2467	41.77	1.145	47.8267		0.064	1.161		0.00711	1.026	2.00694	0.993	4.00556	1.001
0.807	-5.46752	-3.72892	-4.03363	-4.07592		1.708	1.39159	1.708	11.735	1.767	35.57		170.343	0.276	47.0147	27.37	1.144	31.3113	38.05	1.144	43.5292	42.11	1.144	48.1738		0.06425	1.161		0.00714	1.026	2.00694	0.993	4.00556	1.001
0.806	-5.46752	-3.76662	-4.04892	-4.08662		1.707	1.37274	1.707	11.6535	1.766	35.33		171.155	0.272	46.5541	27.55	1.143	31.4897	38.36	1.143	43.8455	42.42	1.143	48.4861		0.0645	1.161		0.00717	1.026	2.00694	0.993	4.00556	1.001
0.805	-5.4828	-3.80127	-4.06471	-4.09631		1.706	1.35541	1.706	11.5771	1.765	35.08		172.064	0.268	46.1132	27.72	1.142	31.6562	38.63	1.142	44.1155	42.76	1.142	48.8319		0.06475	1.161		0.00719	1.026	2.00694	0.993	4.00556	1
0.804	-5.4879	-3.83745	-4.08051	-4.11516		1.705	1.33809	1.705	11.5006	1.764	34.83		172.949	0.264	45.6586	28.09	1.141	32.0507	39.22	1.141	44.75	43.09	1.141	49.1657		0.065	1.161		0.00722	1.026	2.00694	0.993	4.00556	1
0.803	-5.49299	-3.87057	-4.09936	-4.1279		1.704	1.32076	1.704	11.4038	1.763	34.59		173.798	0.26	45.1874	28.26	1.14	32.2164	39.49	1.14	45.0186	43.74	1.14	49.8636		0.06525	1.161		0.00725	1.026	2.00722	0.993	4.00556	1
0.802	-5.49299	-3.90318	-4.11669	-4.14318		1.703	1.30395	1.703	11.3121	1.762	34.31		174.622	0.256	44.7031	28.45	1.139	32.4046	39.8	1.139	45.3322	44.08	1.139	50.2071		0.0655	1.161		0.00728	1.026	2.00722	0.993	4.00556	1
0.801	-5.49809	-3.93936	-4.13096	-4.16051		1.702	1.28662	1.702	11.2153	1.761	34.06		175.397	0.252	44.2	28.61	1.138	32.5582	40.11	1.138	45.6452	44.42	1.138	50.55		0.06575	1.16		0.00731	1.026	2.00722	0.993	4.00556	1
0.8	-5.50318	-3.97554	-4.14981	-4.17478		1.701	1.27083	1.701	11.1541	1.76	33.82		176.123	0.248	43.6785	28.81	1.137	32.757	40.42	1.137	45.9575	44.82	1.137	50.9603		0.066	1.161		0.00733	1.026	2.00722	0.993	4.00556	1
0.799	-5.50828	-4.00866	-4.16357	-4.19057		1.7	1.2535	1.7	11.0573	1.759	33.57		176.929	0.244	43.1706	28.98	1.136	32.9213	40.69	1.136	46.2238	45.25	1.136	51.404		0.06625	1.161		0.00736	1.026	2.00722	0.993	4.00556	1
0.798	-5.51338	-4.04331	-4.17325	-4.20484		1.699	1.23771	1.699	11.0267	1.758	33.33		177.759	0.24	42.6621	29.18	1.135	33.1193	40.97	1.135	46.501	45.59	1.135	51.7447		0.0665	1.161		0.00739	1.026	2.00722	0.993	4.00556	1
0.797	-5.52357	-4.07439	-4.19057	-4.21707		1.698	1.22191	1.698	10.935	1.757	33.08		178.552	0.236	42.1383	29.34	1.134	33.2716	41.28	1.134	46.8115	45.93	1.134	52.0846		0.06675	1.161		0.00742	1.026	2.00722	0.993	4.00556	1
0.796	-5.52866	-4.10599	-4.20127	-4.22675		1.697	1.20459	1.697	10.8382	1.756	32.83		179.352	0.232	41.6096	29.54	1.133	33.4688	41.62	1.133	47.1555	46.3	1.133	52.4579		0.067	1.161		0.00744	1.026	2.00722	0.993	4.00556	1
0.795	-5.53376	-4.13605	-4.21096	-4.23745		1.696	1.19083	1.696	10.7465	1.755	32.59		180.188	0.228	41.0829	29.71	1.132	33.6317	41.93	1.132	47.4648	46.6	1.132	52.7512		0.06725	1.16		0.00747	1.026	2.00722	0.993	4.00556	1
0.794	-5.52866	-4.16561	-4.23134	-4.25478		1.695	1.17503	1.695	10.665	1.754	32.34		180.981	0.224	40.5398	30.08	1.131	34.0205	42.54	1.131	48.1127	46.94	1.131	53.0891		0.0675	1.161		0.0075	1.026	2.00722	0.993	4.00556	1
0.793	-5.53376	-4.19261	-4.24561	-4.26904		1.694	1.15924	1.694	10.5732	1.753	32.09		181.781	0.22	39.9918	30.29	1.13	34.2277	42.85	1.13	48.4205	47.62	1.13	53.8106		0.06775	1.161		0.00753	1.026	2.0075	0.993	4.00556	1
0.792	-5.54395	-4.22522	-4.26446	-4.28178		1.693	1.14344	1.693	10.4764	1.752	31.85		183.044	0.216	39.5376	30.72	1.129	34.6829	43.16	1.129	48.7276	47.93	1.129	54.113		0.068	1.161		0.00756	1.026	2.0075	0.993	4.00556	1
0.791	-5.55414	-4.25376	-4.27363	-4.29248		1.692	1.12917	1.692	10.4	1.751	31.6		183.96	0.212	38.9995	30.94	1.128	34.9003	43.46	1.128	49.0229	48.27	1.128	54.4486		0.06825	1.161		0.00758	1.026	2.0075	0.993	4.00556	1
0.79	-5.55414	-4.28025	-4.28178	-4.30217		1.691	1.11541	1.691	10.3032	1.75	31.36		184.875	0.208	38.4541	31.09	1.127	35.0384	43.77	1.127	49.3288	48.6	1.127	54.7722		0.0685	1.16		0.00761	1.026	2.0075	0.993	4.00556	1
0.789	-5.54904	-4.30879	-4.29707	-4.30981		1.69	1.10115	1.69	10.242	1.749	31.11		185.608	0.204	37.864	31.31	1.126	35.2551	44.05	1.126	49.6003	48.94	1.126	55.1064		0.06875	1.16		0.00764	1.026	2.0075	0.993	4.00556	1
0.788	-5.55414	-4.33529	-4.30828	-4.32408		1.689	1.08688	1.689	10.1503	1.748	30.86		186.523	0.2	37.3047	31.49	1.125	35.4263	44.36	1.125	49.905	49.37	1.125	55.5412		0.069	1.16		0.00767	1.026	2.0075	0.993	4.00556	1
0.787	-5.56433	-4.36535	-4.31745	-4.33631		1.688	1.07312	1.688	10.0688	1.747	30.62		31.68	1.124	35.6083	44.66	1.124	50.1978	49.74	1.124	55.9078					0.06925	1.16		0.00769	1.026	2.0075	0.993	4.00556	1
0.786	-5.56943	-4.38879	-4.32866	-4.34599		1.687	1.05885	1.687	9.97707	1.746	30.37		31.86	1.123	35.7788	44.97	1.123	50.5013	50.14	1.123	56.3072					0.0695	1.16		0.00772	1.026	2.0075	0.993	4.00556	1
0.785	-5.58471	-4.41376	-4.33987	-4.35669		1.686	1.04611	1.686	9.89554	1.745	30.12		32.05	1.122	35.9601	45.28	1.122	50.8042	50.51	1.122	56.6722					0.06975	1.16		0.00775	1.026	2.0075	0.993	4.00556	1
0.784	-5.58471	-4.43567	-4.34904	-4.37096		1.685	1.03185	1.685	9.81911	1.744	29.91		32.42	1.121	36.3428	45.9	1.121	51.4539	51.44	1.121	57.6642					0.07	1.161		0.00778	1.026	2.0075	0.993	4.00556	1
0.783	-5.58471	-4.45911	-4.36025	-4.38064		1.684	1.01962	1.684	9.73758	1.743	29.66		32.6	1.12	36.512	46.2	1.12	51.744	52.67	1.12	58.9904					0.07025	1.161		0.00781	1.026	2.00778	0.992	4.00556	1
0.782	-5.57452	-4.48153	-4.37248	-4.39134		1.683	1.00688	1.683	9.69172	1.742	29.42		32.78	1.119	36.6808	46.54	1.119	52.0783	53.01	1.119	59.3182					0.0705	1.161		0.00783	1.026	2.00778	0.992	4.00556	1
0.781	-5.58471	-4.5065	-4.38522	-4.39949		1.682	0.99261	1.682	9.63057	1.741	29.17		32.97	1.118	36.8605	46.82	1.118	52.3448	53.41	1.118	59.7124					0.07075	1.16		0.00786	1.026	2.00778	0.992	4.00556	1
0.78	-5.5949	-4.52688	-4.39287	-4.41019		1.681	0.98038	1.681	9.53376	1.74	28.92		33.15	1.117	37.0286	47.16	1.117	52.6777	53.74	1.117	60.0276					0.071	1.16		0.00789	1.026	2.00778	0.992	4.00556	1
0.779	-5.6	-4.54879	-4.40561	-4.42293		1.68	0.96917	1.68	9.45732	1.739	28.71		33.37	1.116	37.2409	47.43	1.116	52.9319	54.08	1.116	60.3533					0.07125	1.16		0.00792	1.027	2.00778	0.992	4.00556	1
0.778	-5.6	-4.5707	-4.41834	-4.4321		1.679	0.95694	1.679	9.36051	1.738	28.46		33.52	1.115	37.3748	47.77	1.115	53.2636	54.39	1.115	60.6448					0.0715	1.16		0.00794	1.027	2.00778	0.992	4.00556	1
0.777	-5.6	-4.59108	-4.42446	-4.44025		1.678	0.9442	1.678	9.28408	1.737	28.22		33.74	1.114	37.5864	48.11	1.114	53.5945	54.76	1.114	61.0026					0.07175	1.16		0.00797	1.027	2.00778	0.992	4.00556	1
0.776	-5.6051	-4.60688	-4.4372	-4.45096		1.677	0.93146	1.677	9.20764	1.736	27.97		33.89	1.113	37.7196	48.39	1.113	53.8581	55.13	1.113	61.3597					0.072	1.16		0.008	1.027	2.00778	0.992	4.00556	1
0.775	-5.61019	-4.62726	-4.4479	-4.46217		1.676	0.92076	1.676	9.11083	1.735	27.75		34.14	1.112	37.9637	48.73	1.112	54.1878	55.5	1.112	61.716					0.07225	1.16		0.00803	1.027	2.00778	0.992	4.00556	1
0.774	-5.61529	-4.64917	-4.45248	-4.46981		1.675	0.90803	1.675	9.03439	1.734	27.51		34.51	1.111	38.3406	49.34	1.111	54.8167	55.93	1.111	62.1382					0.0725	1.16		0.00806	1.027	2.00778	0.992	4.00556	1
0.773	-5.61019	-4.6665	-4.45605	-4.47796		1.674	0.89682	1.674	8.95287	1.733	27.26		34.69	1.11	38.5059	49.68	1.11	55.1448	56.7	1.11	62.937					0.07275	1.16		0.00808	1.027	2.00806	0.992	4.00556	1
0.772	-5.61529	-4.68229	-4.46828	-4.48713		1.673	0.88611	1.673	8.87643	1.732	27.05		34.91	1.109	38.7152	50.02	1.109	55.4722	57.01	1.109	63.2241					0.073	1.16		0.00811	1.027	2.00806	0.992	4.00556	1
0.771	-5.61529	-4.70268	-4.4749	-4.49376		1.672	0.87338	1.672	8.8	1.731	26.8		35.06	1.108	38.8465	50.33	1.108	55.7656	57.44	1.108	63.6435					0.07325	1.16		0.00814	1.027	2.00806	0.992	4.00556	1
0.77	-5.62038	-4.72153	-4.48561	-4.5014		1.671	0.8642	1.671	8.73376	1.73	26.55		35.31	1.107	39.0882	50.64	1.107	56.0585	57.9	1.107	64.0953					0.0735	1.16		0.00817	1.027	2.00806	0.992	4.00556	1
0.769	-5.62548	-4.7358	-4.49376	-4.50752		1.67	0.85299	1.67	8.64204	1.729	26.34		35.46	1.106	39.2188	51	1.106	56.406	58.33	1.106	64.513					0.07375	1.16		0.00819	1.027	2.00806	0.992	4.00556	1
0.768	-5.62548	-4.75006	-4.49834	-4.51567		1.669	0.84229	1.669	8.56051	1.728	26.09		35.68	1.105	39.4264	51.31	1.105	56.6975	58.85	1.105	65.0293					0.074	1.16		0.00822	1.027	2.00806	0.992	4.00556	1
0.767	-5.63057	-4.76892	-4.50752	-4.52484		1.668	0.83108	1.668	8.46879	1.727	25.88		35.89	1.104	39.6226	51.65	1.104	57.0216	59.22	1.104	65.3789					0.07425	1.16		0.00825	1.027	2.00806	0.992	4.00556	1
0.766	-5.63567	-4.77809	-4.50904	-4.52943		1.667	0.81987	1.667	8.40255	1.726	25.63		36.08	1.103	39.7962	51.96	1.103	57.3119	59.59	1.103	65.7278					0.0745	1.16		0.00828	1.027	2.00806	0.992	4.00556	1
0.765	-5.63057	-4.79083	-4.52025	-4.54064		1.666	0.8107	1.666	8.35669	1.725	25.42		36.23	1.102	39.9255	52.27	1.102	57.6015	59.99	1.102	66.109					0.07475	1.16		0.00831	1.027	2.00806	0.992	4.00556	1
0.764	-5.63057	-4.80968	-4.53096	-4.54828		1.665	0.80102	1.665	8.28025	1.724	25.17		36.66	1.101	40.3627	52.88	1.101	58.2209	60.39	1.101	66.4894					0.075	1.16		0.00833	1.027	2.00806	0.992	4.00556	1
0.763	-5.63567	-4.81732	-4.53758	-4.55796		1.664	0.79032	1.664	8.18344	1.723	24.95		36.82	1.1	40.502	53.22	1.1	58.542	61.22	1.1	67.342					0.07525	1.16		0.00836	1.027	2.00833	0.992	4.00833	0.999
0.762	-5.64076	-4.83465	-4.54675	-4.56713		1.663	0.78064	1.663	8.10701	1.722	24.74		37.03	1.099	40.696	53.56	1.099	58.8624	61.59	1.099	67.6874					0.0755	1.16		0.00839	1.027	2.00833	0.992	4.00833	0.999
0.761	-5.64586	-4.84586	-4.54981	-4.57529		1.662	0.76994	1.662	8.03057	1.721	24.49		37.22	1.098	40.8676	53.87	1.098	59.1493	61.96	1.098	68.0321					0.07575	1.16		0.00842	1.027	2.00833	0.992	4.00833	1
0.76	-5.64586	-4.86115	-4.55949	-4.57834		1.661	0.76025	1.661	7.94904	1.72	24.28		37.43	1.097	41.0607	54.17	1.097	59.4245	62.33	1.097	68.376					0.076	1.16		0.00844	1.027	2.00833	0.992	4.00833	0.999
0.759	-5.65096	-4.87236	-4.56408	-4.58599		1.66	0.75261	1.66	7.87261	1.719	24.03		37.62	1.096	41.2315	54.48	1.096	59.7101	62.76	1.096	68.785					0.07625	1.16		0.00847	1.027	2.00833	0.992	4.00833	0.999
0.758	-5.64076	-4.88153	-4.5707	-4.59414		1.659	0.7414	1.659	7.80637	1.718	23.82		37.8	1.095	41.391	54.82	1.095	60.0279	63.13	1.095	69.1274					0.0765	1.16		0.0085	1.027	2.00833	0.992	4.00833	0.999
0.757	-5.64076	-4.89274	-4.57529	-4.60331		1.658	0.73376	1.658	7.74522	1.717	23.6		37.99	1.094	41.5611	55.13	1.094	60.3122	63.5	1.094	69.469					0.07675	1.16		0.00853	1.027	2.00833	0.992	4.00833	0.999
0.756	-5.65605	-4.90038	-4.58446	-4.6079		1.657	0.72408	1.657	7.66879	1.716	23.38		38.2	1.093	41.7526	55.53	1.093	60.6943	63.96	1.093	69.9083					0.077	1.16		0.00856	1.027	2.00833	0.992	4.00833	0.999
0.755	-5.65605	-4.91465	-4.58599	-4.60994		1.656	0.7149	1.656	7.58726	1.715	23.17		38.36	1.092	41.8891	55.87	1.092	61.01	64.33	1.092	70.2484					0.07725	1.16		0.00858	1.027	2.00833	0.992	4.00833	0.999
0.754	-5.65096	-4.92739	-4.59108	-4.61911		1.655	0.70522	1.655	7.51083	1.714	22.92		38.76	1.091	42.2872	56.51	1.091	61.6524	64.79	1.091	70.6859					0.0775	1.16		0.00861	1.027	2.00833	0.992	4.00833	0.999
0.753	-5.65605	-4.93809	-4.60484	-4.62522		1.654	0.69554	1.654	7.4293	1.713	22.92		39	1.09	42.51	56.82	1.09	61.9338	65.56	1.09	71.4604					0.07775	1.16		0.00864	1.027	2.00861	0.992	4.00833	0.999
0.752	-5.65605	-4.9493	-4.60484	-4.63032		1.653	0.68637	1.653	7.36815	1.712	22.71		39.16	1.089	42.6452	57.16	1.089	62.2472	65.9	1.089	71.7651					0.078	1.16		0.00867	1.027	2.00861	0.992	4.00833	0.999
0.751	-5.66115	-4.95898	-4.61299	-4.63338		1.652	0.67822	1.652	7.32229	1.711	22.46		39.4	1.088	42.8672	57.5	1.088	62.56	66.3	1.088	72.1344					0.07825	1.16		0.00869	1.027	2.00861	0.992	4.00833	0.999
0.75	-5.66624	-4.96662	-4.62217	-4.63949		1.651	0.66955	1.651	7.24076	1.71	22.25		39.56	1.087	43.0017	57.81	1.087	62.8395	66.64	1.087	72.4377					0.0785	1.16		0.00872	1.027	2.00861	0.992	4.00833	0.999
0.749	-5.66624	-4.9758	-4.62879	-4.64917		1.65	0.6614	1.65	7.16433	1.709	22		39.77	1.086	43.1902	58.15	1.086	63.1509	67.1	1.086	72.8706					0.07875	1.16		0.00875	1.027	2.00861	0.992	4.00833	0.999
0.748	-5.67134	-4.98548	-4.63185	-4.65223		1.649	0.65325	1.649	7.02675	1.708	21.78		39.96	1.085	43.3566	58.45	1.085	63.4183	67.5	1.085	73.2375					0.079	1.16		0.00878	1.027	2.00861	0.992	4.00833	0.999
0.747	-5.67134	-4.99618	-4.63949	-4.65529		1.648	0.64561	1.648	6.98089	1.707	21.54		40.17	1.084	43.5443	58.79	1.084	63.7284	67.96	1.084	73.6686					0.07925	1.16		0.00881	1.027	2.00861	0.992	4.00833	0.999
0.746	-5.67134	-5.0028	-4.64561	-4.66446		1.647	0.63745	1.647	6.91975	1.706	21.29		40.36	1.083	43.7099	59.1	1.083	64.0053	68.36	1.083	74.0339					0.0795	1.16		0.00883	1.027	2.00861	0.992	4.00833	0.999
0.745	-5.67134	-5.01707	-4.64764	-4.67261		1.646	0.6293	1.646	6.84331	1.705	21.08		40.54	1.082	43.8643	59.44	1.082	64.3141	68.7	1.082	74.3334					0.07975	1.16		0.00886	1.027	2.00861	0.992	4.00833	0.999
0.744	-5.67643	-5.02318	-4.65376	-4.6772		1.645	0.62166	1.645	6.76688	1.704	20.86		40.94	1.081	44.2561	60.08	1.081	64.9465	69.13	1.081	74.7295					0.08	1.16		0.00889	1.027	2.00861	0.992	4.00833	0.999
0.743	-5.67643	-5.02777	-4.65529	-4.67873		1.644	0.61452	1.644	6.69045	1.703	20.65		41.13	1.08	44.4204	60.42	1.08	65.2536	69.93	1.08	75.5244					0.08025	1.16		0.00892	1.027	2.00889	0.992	4.00833	0.999
0.742	-5.67134	-5.03236	-4.65682	-4.68484		1.643	0.60637	1.643	6.61401	1.702	20.4		41.31	1.079	44.5735	60.76	1.079	65.56	70.43	1.079	75.994					0.0805	1.16		0.00894	1.027	2.00889	0.992	4.00833	0.999
0.741	-5.66624	-5.03745	-4.6614	-4.69452		1.642	0.59924	1.642	6.55796	1.701	20.18		41.53	1.078	44.7693	61.07	1.078	65.8335	70.83	1.078	76.3547					0.08075	1.16		0.00897	1.027	2.00889	0.992	4.00833	0.999
0.74	-5.67643	-5.0451	-4.66293	-4.70064		1.641	0.5921	1.641	6.48153	1.7	19.97		41.71	1.077	44.9217	61.41	1.077	66.1386	71.23	1.077	76.7147					0.081	1.16		0.009	1.027	2.00889	0.992	4.00833	0.999
0.739	-5.68153	-5.05631	-4.66599	-4.70369		1.64	0.58446	1.64	6.4051	1.699	19.75		41.93	1.076	45.1167	61.72	1.076	66.4107	71.69	1.076	77.1384					0.08125	1.16		0.00903	1.027	2.00889	0.992	4.00833	0.999
0.738	-5.67643	-5.06242	-4.66803	-4.71032		1.639	0.57732	1.639	6.33885	1.698	19.51		42.11	1.075	45.2683	62.05	1.075	66.7037	72.12	1.075	77.529					0.0815	1.16		0.00906	1.027	2.00889	0.992	4.00833	0.999
0.737	-5.67134	-5.06701	-4.67567	-4.71338		1.638	0.5707	1.638	6.26752	1.697	19.29		42.33	1.074	45.4624	62.39	1.074	67.0069	72.49	1.074	77.8543					0.08175	1.16		0.00908	1.027	2.00889	0.992	4.00833	0.999
0.736	-5.67134	-5.07159	-4.67873	-4.71643		1.637	0.56306	1.637	6.20127	1.696	19.11		42.48	1.073	45.581	62.73	1.073	67.3093	73.01	1.073	78.3397					0.082	1.16		0.00911	1.027	2.00889	0.992	4.00833	0.999
0.735	-5.67134	-5.07669	-4.68025	-4.71949		1.636	0.55643	1.636	6.12994	1.695	18.89		42.69	1.072	45.7637	63.04	1.072	67.5789	73.63	1.072	78.9314					0.08225	1.16		0.00914	1.027	2.00889	0.992	4.00833	0.999
0.734	-5.67643	-5.08127	-4.68688	-4.72255		1.635	0.54981	1.635	6.0535	1.694	18.64		43.09	1.071	46.1494	63.69	1.071	68.212	74.36	1.071	79.6396					0.0825	1.16		0.00917	1.027	2.00889	0.992	4.00833	0.999
0.733	-5.68153	-5.08739	-4.68841	-4.73376		1.634	0.54268	1.634	5.98217	1.693	18.43		43.25	1.07	46.2775	64.02	1.07	68.5014	75.26	1.07	80.5282					0.08275	1.16		0.00919	1.027	2.00917	0.992	4.00833	0.999
0.732	-5.68153	-5.09401	-4.69605	-4.73682		1.633	0.53605	1.633	5.91592	1.692	18.21		43.49	1.069	46.4908	64.33	1.069	68.7688	75.63	1.069	80.8485					0.083	1.16		0.00922	1.027	2.00917	0.992	4.00833	0.999
0.731	-5.69172	-5.10064	-4.70369	-4.73987		1.632	0.52943	1.632	5.83949	1.691	18		43.65	1.068	46.6182	64.64	1.068	69.0355	76.03	1.068	81.2					0.08325	1.16		0.00925	1.027	2.00917	0.992	4.00833	0.999
0.73	-5.69682	-5.10573	-4.70369	-4.74293		1.631	0.52331	1.631	5.78344	1.69	17.81		43.86	1.067	46.7986	64.95	1.067	69.3016	76.49	1.067	81.6148					0.0835	1.16		0.00928	1.027	2.00917	0.992	4.00833	0.999
0.729	-5.69682	-5.12102	-4.70573	-4.74955		1.63	0.51669	1.63	5.72229	1.689	17.6		43.99	1.066	46.8933	65.29	1.066	69.5991	76.89	1.066	81.9647					0.08375	1.16		0.00931	1.027	2.00917	0.992	4.00833	0.999
0.728	-5.69682	-5.11083	-4.7149	-4.7572		1.629	0.51057	1.629	5.65605	1.688	17.38		44.23	1.065	47.105	65.59	1.065	69.8534	77.32	1.065	82.3458					0.084	1.16		0.00933	1.027	2.00917	0.992	4.00833	0.999
0.727	-5.70191	-5.12611	-4.71185	-4.76025		1.628	0.50487	1.628	5.58471	1.687	17.17		44.42	1.064	47.2629	65.9	1.064	70.1176	77.69	1.064	82.6622					0.08425	1.16		0.00936	1.027	2.00917	0.992	4.00833	0.999
0.726	-5.70701	-5.13631	-4.71032	-4.76382		1.627	0.49845	1.627	5.52357	1.686	16.98		44.6	1.063	47.4098	66.24	1.063	70.4131	78.09	1.063	83.0097					0.0845	1.16		0.00939	1.027	2.00917	0.992	4.00833	0.999
0.725	-5.7121	-5.13631	-4.71643	-4.77146		1.626	0.49264	1.626	5.45223	1.685	16.77		44.79	1.062	47.567	66.55	1.062	70.6761	78.46	1.062	83.3245					0.08475	1.16		0.00942	1.027	2.00917	0.992	4.00833	0.999
0.724	-5.70701	-5.1414	-4.71949	-4.77605		1.625	0.48683	1.625	5.38599	1.684	16.55		45.16	1.061	47.9148	67.16	1.061	71.2568	78.92	1.061	83.7341					0.085	1.16		0.00944	1.028	2.00917	0.992	4.00833	0.999
0.723	-5.70191	-5.1414	-4.72459	-4.77911		1.624	0.48036	1.624	5.31465	1.683	16.37		45.34	1.06	48.0604	67.47	1.06	71.5182	79.72	1.06	84.5032					0.08525	1.16		0.00947	1.028	2.00944	0.992	4.00833	0.999
0.722	-5.70191	-5.1465	-4.72917	-4.78268		1.623	0.47506	1.623	5.24841	1.682	16.15		45.56	1.059	48.248	67.81	1.059	71.8108	80.15	1.059	84.8788					0.0855	1.16		0.0095	1.028	2.00944	0.992	4.00833	0.999
0.721	-5.69682	-5.1465	-4.7307	-4.7842		1.622	0.4692	1.622	5.17707	1.681	15.94		45.71	1.058	48.3612	68.09	1.058	72.0392	80.55	1.058	85.2219					0.08575	1.16		0.00953	1.028	2.00944	0.992	4.00833	0.999
0.72	-5.68153	-5.1465	-4.73223	-4.78879		1.621	0.46339	1.621	5.11083	1.68	15.75		45.93	1.057	48.548	68.46	1.057	72.3622	80.95	1.057	85.5641					0.086	1.16		0.00956	1.028	2.00944	0.992	4.00833	0.999
0.719	-5.68662	-5.15159	-4.73682	-4.79032		1.62	0.45809	1.62	5.00484	1.679	15.57		46.11	1.056	48.6922	68.76	1.056	72.6106	81.38	1.056	85.9373					0.08625	1.16		0.00958	1.028	2.00944	0.992	4.00833	0.999
0.718	-5.70701	-5.15669	-4.73987	-4.78879		1.619	0.45243	1.619	4.88866	1.678	15.35		46.33	1.055	48.8781	69.1	1.055	72.9005	81.78	1.055	86.2779					0.0865	1.16		0.00961	1.028	2.00944	0.992	4.00833	0.999
0.717	-5.7121	-5.16688	-4.73987	-4.79643		1.618	0.44678	1.618	4.83057	1.677	15.17		46.48	1.054	48.9899	69.38	1.054	73.1265	82.18	1.054	86.6177					0.08675	1.16		0.00964	1.028	2.00944	0.992	4.00833	0.999
0.716	-5.70701	-5.17197	-4.74497	-4.80306		1.617	0.44143	1.617	4.7786	1.676	14.95		46.7	1.053	49.1751	69.72	1.053	73.4152	82.64	1.053	87.0199					0.087	1.16		0.00967	1.028	2.00944	0.992	4.00833	0.999
0.715	-5.72229	-5.18217	-4.74497	-4.80764		1.616	0.43608	1.616	4.72204	1.675	14.77		46.85	1.052	49.2862	70.03	1.052	73.6716	83.01	1.052	87.3265					0.08725	1.16		0.00969	1.028	2.00944	0.992	4.00833	0.999
0.714	-5.72229	-5.18217	-4.74497	-4.81376		1.615	0.43108	1.615	4.65631	1.674	14.58		47.22	1.051	49.6282	70.64	1.051	74.2426	83.48	1.051	87.7375					0.0875	1.16		0.00972	1.028	2.00944	0.992	4.00833	0.999
0.713	-5.7121	-5.17707	-4.74497	-4.81376		1.614	0.42589	1.614	4.59312	1.673	14.37		47.47	1.05	49.8435	70.95	1.05	74.4975	84.28	1.05	88.494					0.08775	1.16		0.00975	1.028	2.00972	0.992	4.00833	0.999
0.712	-5.70701	-5.18726	-4.75261	-4.81987		1.613	0.42084	1.613	4.5335	1.672	14.18		47.59	1.049	49.9219	71.29	1.049	74.7832	84.71	1.049	88.8608					0.088	1.16		0.00978	1.028	2.00972	0.992	4.00833	0.999
0.711	-5.70191	-5.19236	-4.74497	-4.8265		1.612	0.41631	1.612	4.47389	1.671	14		47.83	1.048	50.1258	71.59	1.048	75.0263	85.11	1.048	89.1953					0.08825	1.16		0.00981	1.028	2.00972	0.992	4.00833	0.999
0.71	-5.69682	-5.19745	-4.7465	-4.83108		1.611	0.41065	1.611	4.42701	1.67	13.81		47.99	1.047	50.2455	71.9	1.047	75.2793	85.54	1.047	89.5604					0.0885	1.16		0.00983	1.028	2.00972	0.992	4.00833	0.999
0.709	-5.70701	-5.19745	-4.7572	-4.83414		1.61	0.40611	1.61	4.36892	1.669	13.63		48.2	1.046	50.4172	72.24	1.046	75.563	85.94	1.046	89.8932					0.08875	1.16		0.00986	1.028	2.00972	0.992	4.00833	0.999
0.708	-5.7121	-5.20255	-4.75873	-4.83108		1.609	0.40153	1.609	4.3042	1.668	13.29		48.36	1.045	50.5362	72.55	1.045	75.8148	86.43	1.045	90.3194					0.089	1.16		0.00989	1.028	2.00972	0.992	4.00833	0.999
0.707	-5.70191	-5.20764	-4.76382	-4.83261		1.608	0.39623	1.608	4.23694	1.667	13.11		48.57	1.044	50.7071	72.89	1.044	76.0972	86.89	1.044	90.7132					0.08925	1.16		0.00992	1.028	2.00972	0.992	4.00833	0.999
0.706	-5.72229	-5.20764	-4.77146	-4.83873		1.607	0.3918	1.607	4.1758	1.666	12.93		48.73	1.043	50.8254	73.26	1.043	76.4102	87.38	1.043	91.1373					0.0895	1.16		0.00994	1.028	2.00972	0.992	4.00833	0.999
0.705	-5.7121	-5.21274	-4.77452	-4.84382		1.606	0.38726	1.606	4.11261	1.665	12.75		48.91	1.042	50.9642	73.6	1.042	76.6912	87.72	1.042	91.4042					0.08975	1.16		0.00997	1.028	2.00972	0.992	4.00833	0.999
0.704	-5.70701	-5.21783	-4.77299	-4.84535		1.605	0.38222	1.605	4.04841	1.664	12.57		49.28	1.041	51.3005	74.21	1.041	77.2526	88.15	1.041	91.7642					0.09	1.16		0.01	1.028	2.00972	0.992	4.00833	0.999
0.703	-5.70701	-5.21274	-4.77605	-4.84994		1.604	0.37814	1.604	3.98879	1.663	12.39		49.47	1.04	51.4488	74.52	1.04	77.5008	88.95	1.04	92.508					0.09025	1.16		0.01003	1.028	2.01	0.992	4.00833	0.999
0.702	-5.70701	-5.21783	-4.77452	-4.84841		1.603	0.37345	1.603	3.92917	1.662	12.21		49.65	1.039	51.5864	74.83	1.039	77.7484	89.35	1.039	92.8346					0.0905	1.16		0.01006	1.028	2.01	0.992	4.00833	0.999
0.701	-5.7172	-5.22293	-4.77605	-4.85146		1.602	0.36902	1.602	3.86955	1.661	12.04		49.87	1.038	51.7651	75.17	1.038	78.0265	89.75	1.038	93.1605					0.09075	1.16		0.01008	1.028	2.01	0.992	4.00833	0.999
0.7	-5.72229	-5.22803	-4.77758	-4.85605		1.601	0.36479	1.601	3.80841	1.66	11.86		50.02	1.037	51.8707	75.44	1.037	78.2313	90.15	1.037	93.4856					0.091	1.16		0.01011	1.028	2.01	0.992	4.00833	0.999
0.699	-5.70701	-5.22803	-4.77911	-4.86115		1.6	0.36025	1.6	3.75185	1.659	11.69		50.2	1.036	52.0072	75.75	1.036	78.477	90.52	1.036	93.7787					0.09125	1.16		0.01014	1.028	2.01	0.992	4.00833	0.999
0.698	-5.70191	-5.23822	-4.77299	-4.86115		1.599	0.35618	1.599	3.69834	1.658	11.52		50.39	1.035	52.1536	76.06	1.035	78.7221	91.02	1.035	94.2057					0.0915	1.16		0.01017	1.028	2.01	0.992	4.00833	0.999
0.697	-5.70701	-5.24331	-4.78064	-4.85758		1.598	0.3518	1.598	3.64178	1.657	11.35		50.6	1.034	52.3204	76.37	1.034	78.9666	91.45	1.034	94.5593					0.09175	1.16		0.01019	1.028	2.01	0.992	4.00833	0.999
0.696	-5.70191	-5.24331	-4.79032	-4.85758		1.597	0.34767	1.597	3.58369	1.656	11.17		50.76	1.033	52.4351	76.67	1.033	79.2001	92.03	1.033	95.067					0.092	1.16		0.01022	1.028	2.01	0.992	4.00833	0.999
0.695	-5.70701	-5.24331	-4.78064	-4.86726		1.596	0.3439	1.596	3.52866	1.655	11.01		50.97	1.032	52.601	76.98	1.032	79.4434	92.59	1.032	95.5529					0.09225	1.16		0.01025	1.028	2.01	0.992	4.00833	0.999
0.694	-5.7121	-5.24841	-4.78268	-4.86726		1.595	0.33936	1.595	3.47363	1.654	10.85		51.37	1.031	52.9625	77.57	1.031	79.9747	93.32	1.031	96.2129					0.0925	1.16		0.01028	1.028	2.01	0.992	4.00833	0.998
0.693	-5.7172	-5.24841	-4.78879	-4.86879		1.594	0.33559	1.594	3.42013	1.653	10.68		51.47	1.03	53.0141	77.87	1.03	80.2061	94.19	1.03	97.0157					0.09275	1.16		0.01031	1.028	2.01028	0.992	4.00833	0.998
0.692	-5.70701	-5.24841	-4.79032	-4.87185		1.593	0.33182	1.593	3.36561	1.652	10.51		51.71	1.029	53.2096	78.18	1.029	80.4472	94.59	1.029	97.3331					0.093	1.16		0.01033	1.028	2.01028	0.992	4.00833	0.998
0.691	-5.70701	-5.24841	-4.78726	-4.8749		1.592	0.32759	1.592	3.31363	1.651	10.36		51.84	1.028	53.2915	78.49	1.028	80.6877	95.05	1.028	97.7114					0.09325	1.16		0.01036	1.028	2.01028	0.992	4.00833	0.998
0.69	-5.7121	-5.2535	-4.79185	-4.88306		1.591	0.32397	1.591	3.26471	1.65	10.2		52.08	1.027	53.4862	78.83	1.027	80.9584	95.45	1.027	98.0272					0.0935	1.16		0.01039	1.028	2.01028	0.992	4.00833	0.998
0.689	-5.70191	-5.2535	-4.79338	-4.88611		1.59	0.3202	1.59	3.21478	1.649	10.03		52.24	1.026	53.5982	79.1	1.026	81.1566	95.88	1.026	98.3729					0.09375	1.16		0.01042	1.028	2.01028	0.992	4.00833	0.998
0.688	-5.7121	-5.26369	-4.7949	-4.88764		1.589	0.31613	1.589	3.16433	1.648	9.876		52.45	1.025	53.7612	79.44	1.025	81.426	96.34	1.025	98.7485					0.094	1.16		0.01044	1.028	2.01028	0.992	4.00833	0.998
0.687	-5.7172	-5.26369	-4.79949	-4.89223		1.588	0.31282	1.588	3.11083	1.647	9.719		52.61	1.024	53.8726	79.72	1.024	81.6333	96.77	1.024	99.0925					0.09425	1.16		0.01047	1.028	2.01028	0.992	4.00833	0.998
0.686	-5.7121	-5.26369	-4.79032	-4.89529		1.587	0.30874	1.587	3.05936	1.646	9.565		52.79	1.023	54.0042	80.03	1.023	81.8707	97.26	1.023	99.497					0.0945	1.16		0.0105	1.028	2.01028	0.992	4.00833	0.998
0.685	-5.70701	-5.26879	-4.79949	-4.90038		1.586	0.30527	1.586	3.00739	1.645	9.411		52.94	1.022	54.1047	80.34	1.022	82.1075	97.63	1.022	99.7779					0.09475	1.16		0.01053	1.028	2.01028	0.992	4.00833	0.998
0.684	-5.7121	-5.26369	-4.80764	-4.89682		1.585	0.30166	1.585	2.95847	1.644	9.26		53.31	1.021	54.4295	80.92	1.021	82.6193	98.09	1.021	100.15					0.095	1.16		0.01056	1.028	2.01028	0.992	4.00833	0.998
0.683	-5.7121	-5.26879	-4.80306	-4.89885		1.584	0.29794	1.584	2.90854	1.643	9.094		53.5	1.02	54.57	81.2	1.02	82.824	98.89	1.02	100.868					0.09525	1.16		0.01058	1.028	2.01056	0.992	4.00833	0.998
0.682	-5.70701	-5.27389	-4.8107	-4.89682		1.583	0.29493	1.583	2.85809	1.642	8.937		53.65	1.019	54.6694	81.51	1.019	83.0587	99.42	1.019	101.309					0.0955	1.16		0.01061	1.028	2.01056	0.992	4.00833	0.998
0.681	-5.70701	-5.27898	-4.81223	-4.89682		1.582	0.29116	1.582	2.80815	1.641	8.789		53.84	1.018	54.8091	81.81	1.018	83.2826	99.85	1.018	101.647					0.09575	1.16		0.01064	1.028	2.01056	0.992	4.00833	0.998
0.68	-5.7172	-5.27898	-4.80917	-4.90344		1.581	0.28785	1.581	2.76076	1.64	8.645		53.99	1.017	54.9078	82.12	1.017	83.516	100.2	1.017	101.903					0.096	1.16		0.01067	1.028	2.01056	0.992	4.00833	0.998
0.679	-5.72229	-5.28408	-4.80459	-4.90803		1.58	0.28474	1.58	2.71389	1.639	8.5		54.17	1.016	55.0367	82.46	1.016	83.7794	100.6	1.016	102.21					0.09625	1.16		0.01069	1.028	2.01056	0.992	4.00833	0.998
0.678	-5.7172	-5.28408	-4.80917	-4.91261		1.579	0.28082	1.579	2.66497	1.638	8.359		54.39	1.015	55.2058	82.74	1.015	83.9811	101.2	1.015	102.718					0.0965	1.16		0.01072	1.028	2.01056	0.992	4.00833	0.998
0.677	-5.72229	-5.28917	-4.80917	-4.91414		1.578	0.2775	1.578	2.61809	1.637	8.22		54.51	1.014	55.2731	83.04	1.014	84.2026	101.6	1.014	103.022					0.09675	1.16		0.01075	1.028	2.01056	0.992	4.00833	0.998
0.676	-5.72229	-5.28917	-4.80917	-4.91567		1.577	0.2745	1.577	2.56611	1.636	8.082		54.76	1.013	55.4719	83.32	1.013	84.4032	102.1	1.013	103.427					0.097	1.16		0.01078	1.029	2.01056	0.992	4.00833	0.998
0.675	-5.7172	-5.28917	-4.80459	-4.91108		1.576	0.27108	1.576	2.52535	1.635	7.943		54.88	1.012	55.5386	83.6	1.012	84.6032	102.5	1.012	103.73					0.09725	1.16		0.01081	1.029	2.01056	0.992	4.00833	0.998
0.674	-5.72229	-5.28917	-4.81223	-4.91414		1.575	0.26823	1.575	2.48	1.634	7.811		55.19	1.011	55.7971	84.18	1.011	85.106	103	1.011	104.133					0.0975	1.16		0.01083	1.029	2.01056	0.992	4.00833	0.998
0.673	-5.72229	-5.29427	-4.80917	-4.92229		1.574	0.26492	1.574	2.43567	1.633	7.678		55.44	1.01	55.9944	84.46	1.01	85.3046	103.9	1.01	104.939					0.09775	1.16		0.01086	1.029	2.01083	0.992	4.00833	0.998
0.672	-5.72229	-5.29427	-4.81529	-4.92535		1.573	0.26166	1.573	2.39185	1.632	7.546		55.5	1.009	55.9995	84.74	1.009	85.5027	104.3	1.009	105.239					0.098	1.16		0.01089	1.029	2.01083	0.992	4.00833	0.998
0.671	-5.7172	-5.28917	-4.82344	-4.92994		1.572	0.25896	1.572	2.34803	1.631	7.417		55.78	1.008	56.2262	85.04	1.008	85.7203	104.8	1.008	105.638					0.09825	1.16		0.01092	1.029	2.01083	0.992	4.00833	0.998
0.67	-5.72229	-5.29427	-4.8265	-4.92382		1.571	0.25569	1.571	2.30573	1.63	7.287		55.9	1.007	56.2913	85.29	1.007	85.887	105.3	1.007	106.037					0.0985	1.16		0.01094	1.029	2.01083	0.992	4.00833	0.998
0.669	-5.73248	-5.29936	-4.82497	-4.92994		1.57	0.25284	1.57	2.2665	1.629	7.161		56.14	1.006	56.4768	85.6	1.006	86.1136	105.7	1.006	106.334					0.09875	1.16		0.01097	1.029	2.01083	0.992	4.00833	0.998
0.668	-5.73758	-5.30955	-4.81987	-4.92688		1.569	0.25004	1.569	2.22217	1.628	7.038		56.27	1.005	56.5513	85.88	1.005	86.3094	106.4	1.005	106.932					0.099	1.16		0.011	1.029	2.01083	0.992	4.00833	0.998
0.667	-5.72739	-5.30955	-4.81987	-4.92688		1.568	0.24673	1.568	2.17987	1.627	6.918		56.48	1.004	56.7059	86.15	1.004	86.4946	106.9	1.004	107.328					0.09925	1.16		0.01103	1.029	2.01083	0.992	4.00833	0.998
0.666	-5.73248	-5.30955	-4.82191	-4.93146		1.567	0.24408	1.567	2.13911	1.626	6.798		56.61	1.003	56.7798	86.46	1.003	86.7194	107.5	1.003	107.823					0.0995	1.16		0.01106	1.029	2.01083	0.992	4.00833	0.998
0.665	-5.72229	-5.31465	-4.82344	-4.93299		1.566	0.24107	1.566	2.09682	1.625	6.675		56.79	1.002	56.9036	86.74	1.002	86.9135	108	1.002	108.216					0.09975	1.16		0.01108	1.029	2.01083	0.992	4.00833	0.998
0.664	-5.73248	-5.31465	-4.82497	-4.93656		1.565	0.23827	1.565	2.05452	1.624	6.558		57.13	1.001	57.1871	87.29	1.001	87.3773	108.5	1.001	108.609					0.1	1.16		0.01111	1.029	2.01083	0.991	4.00833	0.998
0.663	-5.73758	-5.31975	-4.8265	-4.93299		1.564	0.23572	1.564	2.01325	1.623	6.441		57.28	1	57.28	87.6	1	87.6	109.5	1	109.5					0.10025	1.16		0.01114	1.029	2.01111	0.992	4.01111	0.998
0.662	-5.72739	-5.31465	-4.82497	-4.93299		1.563	0.23261	1.563	1.97401	1.622	6.327		57.44	0.999	57.3826	87.88	0.999	87.7921	109.9	0.999	109.79					0.1005	1.16		0.01117	1.029	2.01111	0.992	4.01111	0.998
0.661	-5.73248	-5.31975	-4.8372	-4.94115		1.562	0.23006	1.562	1.93478	1.621	6.216		57.65	0.998	57.5347	88.12	0.998	87.9438	110.3	0.998	110.079					0.10075	1.16		0.01119	1.029	2.01111	0.992	4.01111	0.998
0.66	-5.7121	-5.31975	-4.83108	-4.9442		1.561	0.22757	1.561	1.89554	1.62	6.103		57.81	0.997	57.6366	88.4	0.997	88.1348	110.8	0.997	110.468					0.101	1.16		0.01122	1.029	2.01111	0.991	4.01111	0.998
0.659	-5.7172	-5.31975	-4.82955	-4.94268		1.56	0.22441	1.56	1.85478	1.619	5.998		57.99	0.996	57.758	88.68	0.996	88.3253	111.3	0.996	110.855					0.10125	1.16		0.01125	1.029	2.01111	0.991	4.01111	0.998
0.658	-5.72229	-5.31975	-4.82344	-4.94879		1.559	0.22206	1.559	1.81707	1.618	5.89		58.11	0.995	57.8195	88.95	0.995	88.5053	111.8	0.995	111.241					0.1015	1.16		0.01128	1.029	2.01111	0.991	4.01111	0.998
0.657	-5.72739	-5.32994	-4.82497	-4.94879		1.558	0.21957	1.558	1.78089	1.617	5.789		58.33	0.994	57.98	89.2	0.994	88.6648	112.1	0.994	111.427					0.10175	1.16		0.01131	1.029	2.01111	0.991	4.01111	0.998
0.656	-5.73248	-5.32994	-4.82497	-4.94726		1.557	0.21656	1.557	1.74318	1.616	5.681		58.45	0.993	58.0408	89.48	0.993	88.8536	112.6	0.993	111.812					0.102	1.16		0.01133	1.029	2.01111	0.991	4.01111	0.998
0.655	-5.69172	-5.33503	-4.8265	-4.95185		1.556	0.21452	1.556	1.70548	1.615	5.582		58.67	0.992	58.2006	89.75	0.992	89.032	112.9	0.992	111.997					0.10225	1.16		0.01136	1.029	2.01111	0.991	4.01111	0.998
0.654	-5.73248	-5.33503	-4.8265	-4.94726		1.555	0.21157	1.555	1.66981	1.614	5.478		59.04	0.991	58.5086	90.28	0.991	89.4675	113.4	0.991	112.379					0.1025	1.16		0.01139	1.029	2.01111	0.991	4.01111	0.998
0.653	-5.72229	-5.32994	-4.82344	-4.95338		1.554	0.20917	1.554	1.63363	1.613	5.379		59.1	0.99	58.509	90.52	0.99	89.6148	114.3	0.99	113.157					0.10275	1.16		0.01142	1.029	2.01139	0.991	4.01111	0.998
0.652	-5.72739	-5.33503	-4.82955	-4.95847		1.553	0.20698	1.553	1.59898	1.612	5.284		59.35	0.989	58.6972	90.77	0.989	89.7715	114.6	0.989	113.339					0.103	1.16		0.01144	1.029	2.01139	0.991	4.01111	0.998
0.651	-5.72739	-5.33503	-4.83108	-4.96		1.552	0.20418	1.552	1.5628	1.611	5.188		59.44	0.988	58.7267	91.05	0.988	89.9574	115	0.988	113.62					0.10325	1.16		0.01147	1.029	2.01139	0.991	4.01111	0.998
0.65	-5.7172	-5.34013	-4.8372	-4.96153		1.551	0.20183	1.551	1.52815	1.61	5.096		59.68	0.987	58.9042	91.29	0.987	90.1032	115.5	0.987	113.999					0.1035	1.16		0.0115	1.029	2.01139	0.991	4.01111	0.998
0.649	-5.7172	-5.34013	-4.82955	-4.96306		1.55	0.19959	1.55	1.49503	1.609	5.007		59.81	0.986	58.9727	91.57	0.986	90.288	115.9	0.986	114.277					0.10375	1.16		0.01153	1.029	2.01139	0.991	4.01111	0.998
0.648	-5.72739	-5.34522	-4.82955	-4.96459		1.549	0.19725	1.549	1.46089	1.608	4.918		60.02	0.985	59.1197	91.82	0.985	90.4427	116.4	0.985	114.654					0.104	1.16		0.01156	1.029	2.01139	0.991	4.01111	0.998
0.647	-5.72229	-5.34522	-4.82803	-4.96764		1.548	0.19506	1.548	1.4293	1.607	4.835		60.15	0.984	59.1876	92.06	0.984	90.587	116.8	0.984	114.931					0.10425	1.16		0.01158	1.029	2.01139	0.991	4.01111	0.998
0.646	-5.72229	-5.35032	-4.83567	-4.96611		1.547	0.19241	1.547	1.39465	1.606	4.745		60.36	0.983	59.3339	92.31	0.983	90.7407	117.3	0.983	115.306					0.1045	1.16		0.01161	1.029	2.01139	0.991	4.01111	0.998
0.645	-5.72229	-5.35032	-4.83261	-4.96459		1.546	0.19022	1.546	1.36357	1.605	4.659		60.48	0.982	59.3914	92.59	0.982	90.9234	117.6	0.982	115.483					0.10475	1.16		0.01164	1.029	2.01139	0.991	4.01111	0.998
0.644	-5.7172	-5.34522	-4.83261	-4.96459		1.545	0.18818	1.545	1.33197	1.604	4.576		60.82	0.981	59.6644	93.11	0.981	91.3409	118.1	0.981	115.856					0.105	1.16		0.01167	1.029	2.01139	0.991	4.01111	0.998
0.643	-5.7172	-5.35032	-4.8372	-4.96459		1.544	0.18563	1.544	1.30038	1.603	4.493		60.98	0.98	59.7604	93.35	0.98	91.483	119.2	0.98	116.816					0.10525	1.16		0.01169	1.029	2.01167	0.991	4.01111	0.998
0.642	-5.72229	-5.35541	-4.83567	-4.96764		1.543	0.18375	1.543	1.27236	1.602	4.416		61.16	0.979	59.8756	93.63	0.979	91.6638	119.7	0.979	117.186					0.1055	1.16		0.01172	1.029	2.01167	0.991	4.01111	0.998
0.641	-5.7172	-5.35541	-4.83108	-4.96611		1.542	0.18125	1.542	1.24076	1.601	4.339		61.32	0.978	59.971	93.88	0.978	91.8146	120.3	0.978	117.653					0.10575	1.16		0.01175	1.029	2.01167	0.991	4.01111	0.998
0.64	-5.7172	-5.36051	-4.83414	-4.97223		1.541	0.17906	1.541	1.21121	1.6	4.259		61.5	0.977	60.0855	94.12	0.977	91.9552	120.9	0.977	118.119					0.106	1.16		0.01178	1.029	2.01167	0.991	4.01111	0.998
0.639	-5.7172	-5.36561	-4.8372	-4.9758		1.54	0.17717	1.54	1.18268	1.599	4.188		61.65	0.976	60.1704	94.4	0.976	92.1344	121.6	0.976	118.682					0.10625	1.16		0.01181	1.029	2.01167	0.991	4.01111	0.998
0.638	-5.72229	-5.36561	-4.84076	-4.97376		1.539	0.17483	1.539	1.15465	1.598	4.114		61.87	0.975	60.3233	94.62	0.975	92.2545	123.1	0.975	120.022					0.1065	1.16		0.01183	1.029	2.01167	0.991	4.01111	0.998
0.637	-5.72229	-5.3707	-4.83567	-4.97885		1.538	0.17279	1.538	1.12459	1.597	4.04		61.99	0.974	60.3783	94.86	0.974	92.3936	123.6	0.974	120.386					0.10675	1.16		0.01186	1.029	2.01167	0.991	4.01111	0.998
0.636	-5.7172	-5.36561	-4.82955	-4.98191		1.537	0.17106	1.537	1.09656	1.596	3.97		62.21	0.973	60.5303	95.11	0.973	92.542	124	0.973	120.652					0.107	1.16		0.01189	1.029	2.01167	0.991	4.01111	0.998
0.635	-5.72229	-5.36561	-4.83261	-4.98344		1.536	0.16851	1.536	1.06803	1.595	3.902		62.36	0.972	60.6139	95.32	0.972	92.651	124.4	0.972	120.917					0.10725	1.16		0.01192	1.029	2.01167	0.991	4.01111	0.998
0.634	-5.72229	-5.36561	-4.83261	-4.98497		1.535	0.16678	1.535	1.04153	1.594	3.834		62.7	0.971	60.8817	95.85	0.971	93.0704	124.9	0.971	121.278					0.1075	1.16		0.01194	1.029	2.01167	0.991	4.01111	0.998
0.633	-5.72229	-5.36561	-4.83414	-4.9865		1.534	0.16459	1.534	1.01503	1.593	3.77		62.95	0.97	61.0615	96.06	0.97	93.1782	125.6	0.97	121.832					0.10775	1.16		0.01197	1.029	2.01194	0.991	4.01111	0.998
0.632	-5.72229	-5.36561	-4.83873	-4.9865		1.533	0.1627	1.533	0.98803	1.592	3.702		63.01	0.969	61.0567	96.31	0.969	93.3244	126.1	0.969	122.191					0.108	1.16		0.012	1.029	2.01194	0.991	4.01111	0.998
0.631	-5.72739	-5.3758	-4.84688	-4.9865		1.532	0.16097	1.532	0.96306	1.591	3.64		63.32	0.968	61.2938	96.52	0.968	93.4314	126.5	0.968	122.452					0.10825	1.16		0.01203	1.029	2.01194	0.991	4.01111	0.998
0.63	-5.72229	-5.3758	-4.84994	-4.98955		1.531	0.15862	1.531	0.93809	1.59	3.579		63.38	0.967	61.2885	96.77	0.967	93.5766	127	0.967	122.809					0.1085	1.16		0.01206	1.029	2.01194	0.991	4.01111	0.998
0.629	-5.73248	-5.3758	-4.84994	-4.99108		1.53	0.15704	1.53	0.91261	1.589	3.52		63.65	0.966	61.4859	96.99	0.966	93.6923	127.3	0.966	122.972					0.10875	1.16		0.01208	1.029	2.01194	0.991	4.01111	0.998
0.628	-5.72739	-5.38599	-4.84229	-4.99261		1.529	0.15501	1.529	0.88917	1.588	3.462		63.75	0.965	61.5187	97.23	0.965	93.8269	127.8	0.965	123.327					0.109	1.16		0.01211	1.029	2.01194	0.991	4.01111	0.998
0.627	-5.73248	-5.38089	-4.84535	-4.99465		1.528	0.15282	1.528	0.8642	1.587	3.403		64.02	0.964	61.7153	97.42	0.964	93.9129	128.1	0.964	123.488					0.10925	1.16		0.01214	1.029	2.01194	0.991	4.01111	0.998
0.626	-5.73248	-5.38599	-4.84382	-4.99771		1.527	0.15124	1.527	0.84025	1.586	3.348		64.15	0.963	61.7764	97.66	0.963	94.0466	128.6	0.963	123.842					0.1095	1.16		0.01217	1.029	2.01194	0.991	4.01111	0.998
0.625	-5.72229	-5.38599	-4.84688	-5.00076		1.526	0.14935	1.526	0.81834	1.585	3.293		64.33	0.962	61.8855	97.91	0.962	94.1894	129.1	0.962	124.194					0.10975	1.16		0.01219	1.029	2.01194	0.991	4.01111	0.998
0.624	-5.74777	-5.38599	-4.84535	-5.00229		1.525	0.14746	1.525	0.7949	1.584	3.24		64.67	0.961	62.1479	98.37	0.961	94.5336	129.5	0.961	124.45					0.11	1.16		0.01222	1.029	2.01194	0.991	4.01111	0.998
0.623	-5.72229	-5.39108	-4.84841	-4.99924		1.524	0.14609	1.524	0.77299	1.583	3.188		64.85	0.96	62.256	98.62	0.96	94.6752	130.3	0.96	125.088					0.11025	1.16		0.01225	1.029	2.01222	0.991	4.01111	0.998
0.622	-5.73758	-5.39108	-4.84994	-4.99261		1.523	0.1439	1.523	0.74955	1.582	3.136		65.04	0.959	62.3734	98.83	0.959	94.778	130.8	0.959	125.437					0.1105	1.16		0.01228	1.029	2.01222	0.991	4.01111	0.998
0.621	-5.74268	-5.39618	-4.84688	-5.00076		1.522	0.14217	1.522	0.72917	1.581	3.086		65.22	0.958	62.4808	99.08	0.958	94.9186	131.1	0.958	125.594					0.11075	1.16		0.01231	1.029	2.01222	0.991	4.01111	0.998
0.62	-5.72739	-5.39618	-4.84688	-5.00382		1.521	0.14043	1.521	0.70726	1.58	3.037		65.41	0.957	62.5974	99.29	0.957	95.0205	131.7	0.957	126.037					0.111	1.16		0.01233	1.03	2.01222	0.991	4.01111	0.998
0.619	-5.73248	-5.39618	-4.84382	-5.00229		1.52	0.13855	1.52	0.68637	1.579	2.988		65.62	0.956	62.7327	99.51	0.956	95.1316	132	0.956	126.192					0.11125	1.16		0.01236	1.03	2.01222	0.991	4.01111	0.998
0.618	-5.7172	-5.39618	-4.84382	-5.00535		1.519	0.13697	1.519	0.66599	1.578	2.942		65.78	0.955	62.8199	99.73	0.955	95.2421	132.4	0.955	126.442					0.1115	1.16		0.01239	1.03	2.01222	0.991	4.01111	0.998
0.617	-5.7172	-5.39618	-4.83873	-5.00535		1.518	0.13539	1.518	0.64459	1.577	2.896		66.02	0.954	62.9831	99.94	0.954	95.3428	132.7	0.954	126.596					0.11175	1.16		0.01242	1.03	2.01222	0.991	4.01111	0.998
0.616	-5.72229	-5.40127	-4.84535	-5.00688		1.517	0.13366	1.517	0.62471	1.576	2.852		66.15	0.953	63.041	100.2	0.953	95.4906	133.2	0.953	126.94					0.112	1.16		0.01244	1.03	2.01222	0.991	4.01111	0.998
0.615	-5.72229	-5.39618	-4.84382	-5.00841		1.516	0.13192	1.516	0.60382	1.575	2.809		66.42	0.952	63.2318	100.4	0.952	95.5808	133.7	0.952	127.282					0.11225	1.16		0.01247	1.03	2.01222	0.991	4.01111	0.998
0.614	-5.73248	-5.40127	-4.84841	-5.00688		1.515	0.13004	1.515	0.58701	1.574	2.766		66.86	0.951	63.5839	100.8	0.951	95.8608	134.1	0.951	127.529					0.1125	1.16		0.0125	1.03	2.01222	0.991	4.01111	0.998
0.613	-5.73248	-5.40127	-4.83261	-5.00994		1.514	0.12851	1.514	0.56713	1.573	2.726		66.95	0.95	63.6025	101	0.95	95.95	134.9	0.95	128.155					0.11275	1.16		0.01253	1.03	2.0125	0.991	4.01111	0.998
0.612	-5.70701	-5.40637	-4.84382	-5.00535		1.513	0.12708	1.513	0.55032	1.572	2.683		67.26	0.949	63.8297	101.2	0.949	96.0388	135.4	0.949	128.495					0.113	1.16		0.01256	1.03	2.0125	0.991	4.01111	0.998
0.611	-5.69172	-5.40637	-4.84535	-5.00994		1.512	0.1252	1.512	0.53248	1.571	2.643		67.32	0.948	63.8194	101.4	0.948	96.1272	135.8	0.948	128.738					0.11325	1.16		0.01258	1.03	2.0125	0.991	4.01111	0.998
0.61	-5.70701	-5.40127	-4.84229	-5.00994		1.511	0.12392	1.511	0.51567	1.57	2.606		67.62	0.947	64.0361	101.7	0.947	96.3099	136.3	0.947	129.076					0.1135	1.16		0.01261	1.03	2.0125	0.991	4.01111	0.998
0.609	-5.7172	-5.41146	-4.84841	-5.00994		1.51	0.12219	1.51	0.49845	1.569	2.566		67.75	0.946	64.0915	101.8	0.946	96.3028	136.6	0.946	129.224					0.11375	1.16		0.01264	1.03	2.0125	0.991	4.01111	0.998
0.608	-5.72229	-5.41146	-4.85146	-5.01146		1.509	0.12046	1.509	0.48132	1.568	2.532		67.99	0.945	64.2506	102.1	0.945	96.4845	137	0.945	129.465					0.114	1.16		0.01267	1.03	2.0125	0.991	4.01111	0.998
0.607	-5.7172	-5.41146	-4.85146	-5.0135		1.508	0.11924	1.508	0.46609	1.567	2.495		68.12	0.944	64.3053	102.3	0.944	96.5712	137.4	0.944	129.706					0.11425	1.16		0.01269	1.03	2.0125	0.991	4.01111	0.998
0.606	-5.70701	-5.41146	-4.85299	-5.00994		1.507	0.11735	1.507	0.44973	1.566	2.462		68.36	0.943	64.4635	102.5	0.943	96.6575	137.8	0.943	129.945					0.1145	1.16		0.01272	1.03	2.0125	0.991	4.01111	0.998
0.605	-5.7121	-5.41656	-4.85299	-5.01656		1.506	0.11592	1.506	0.43419	1.565	2.428		68.55	0.942	64.5741	102.7	0.942	96.7434	138.2	0.942	130.184					0.11475	1.16		0.01275	1.03	2.0125	0.991	4.01111	0.998
0.604	-5.7172	-5.42166	-4.84994	-5.01962		1.505	0.11465	1.505	0.41992	1.564	2.397		68.89	0.941	64.8255	103.2	0.941	97.1112	138.6	0.941	130.423					0.115	1.16		0.01278	1.03	2.0125	0.991	4.01111	0.998
0.603	-5.72229	-5.42166	-4.85146	-5.02115		1.504	0.11292	1.504	0.40469	1.563	2.363		69.07	0.94	64.9258	103.4	0.94	97.196	139.3	0.94	130.942					0.11525	1.16		0.01281	1.03	2.01278	0.991	4.01111	0.998
0.602	-5.72229	-5.41656	-4.85299	-5.02268		1.503	0.11154	1.503	0.39103	1.562	2.332		69.23	0.939	65.007	103.6	0.939	97.2804	139.8	0.939	131.272					0.1155	1.16		0.01283	1.03	2.01278	0.991	4.01111	0.998
0.601	-5.72229	-5.42166	-4.84994	-5.0242		1.502	0.11011	1.502	0.37707	1.561	2.298		69.44	0.938	65.1347	103.9	0.938	97.4582	140.1	0.938	131.414					0.11575	1.16		0.01286	1.03	2.01278	0.991	4.01111	0.998
0.6	-5.7172	-5.42166	-4.84994	-5.02268		1.501	0.10854	1.501	0.36321	1.56	2.271		69.66	0.937	65.2714	104.1	0.937	97.5417	140.6	0.937	131.742					0.116	1.16		0.01289	1.03	2.01278	0.991	4.01111	0.998
0.599	-5.72229	-5.42675	-4.85605	-5.02268		1.5	0.10746	1.5	0.34925	1.559	2.24		69.81	0.936	65.3422	104.3	0.936	97.6248	140.8	0.936	131.789					0.11625	1.16		0.01292	1.03	2.01278	0.991	4.01111	0.998
0.598	-5.72229	-5.42166	-4.84994	-5.0242		1.499	0.10558	1.499	0.33717	1.558	2.209		70.06	0.935	65.5061	104.6	0.935	97.801	141.2	0.935	132.022					0.1165	1.16		0.01294	1.03	2.01278	0.991	4.01111	0.998
0.597	-5.72229	-5.43185	-4.84535	-5.02268		1.498	0.10431	1.498	0.32443	1.557	2.181		70.18	0.934	65.5481	104.7	0.934	97.7898	141.6	0.934	132.254					0.11675	1.16		0.01297	1.03	2.01278	0.991	4.01111	0.998
0.596	-5.72229	-5.41146	-4.85452	-5.01962		1.497	0.10303	1.497	0.31266	1.556	2.154		70.46	0.933	65.7392	105	0.933	97.965	142.1	0.933	132.579					0.117	1.16		0.013	1.03	2.01278	0.991	4.01111	0.998
0.595	-5.7172	-5.41656	-4.85452	-5.02115		1.496	0.1013	1.496	0.30104	1.555	2.126		70.58	0.932	65.7806	105.2	0.932	98.0464	142.4	0.932	132.717					0.11725	1.16		0.01303	1.03	2.01278	0.991	4.01111	0.998
0.594	-5.7172	-5.42675	-4.85758	-5.02268		1.495	0.10023	1.495	0.28958	1.554	2.098		70.92	0.931	66.0265	105.6	0.931	98.3136	142.8	0.931	132.947					0.1175	1.16		0.01306	1.03	2.01278	0.991	4.01111	0.998
0.593	-5.72739	-5.42675	-4.85758	-5.02879		1.494	0.0988	1.494	0.27893	1.553	2.074		71.23	0.93	66.2439	105.8	0.93	98.394	143.5	0.93	133.455					0.11775	1.16		0.01308	1.03	2.01306	0.991	4.01111	0.998
0.592	-5.7172	-5.42166	-4.85605	-5.03032		1.493	0.09722	1.493	0.26762	1.552	2.049		71.32	0.929	66.2563	106.1	0.929	98.5669	144.1	0.929	133.869					0.118	1.16		0.01311	1.03	2.01306	0.991	4.01111	0.998
0.591	-5.72229	-5.41656	-4.86115	-5.02726		1.492	0.09646	1.492	0.25722	1.551	2.021		71.66	0.928	66.5005	106.3	0.928	98.6464	144.4	0.928	134.003					0.11825	1.16		0.01314	1.03	2.01306	0.991	4.01111	0.998
0.59	-5.72739	-5.41656	-4.86115	-5.02726		1.491	0.09473	1.491	0.24764	1.55	1.997		71.72	0.927	66.4844	106.5	0.927	98.7255	144.8	0.927	134.23					0.1185	1.16		0.01317	1.03	2.01306	0.991	4.01111	0.998
0.589	-5.72739	-5.43185	-4.85962	-5.03032		1.49	0.09361	1.49	0.23699	1.549	1.975		72.03	0.926	66.6998	106.7	0.926	98.8042	145.1	0.926	134.363					0.11875	1.16		0.01319	1.03	2.01306	0.991	4.01111	0.998
0.588	-5.72739	-5.42675	-4.85962	-5.03389		1.489	0.09238	1.489	0.22757	1.548	1.951		72.15	0.925	66.7387	106.9	0.925	98.8825	145.4	0.925	134.495					0.119	1.16		0.01322	1.03	2.01306	0.991	4.01111	0.998
0.587	-5.75287	-5.43185	-4.86115	-5.03694		1.488	0.0908	1.488	0.21753	1.547	1.929		72.4	0.924	66.8976	107.1	0.924	98.9604	145.9	0.924	134.812					0.11925	1.16		0.01325	1.03	2.01306	0.991	4.01111	0.998
0.586	-5.74777	-5.43694	-4.8642	-5.03847		1.487	0.08968	1.487	0.20983	1.546	1.904		72.55	0.923	66.9637	107.3	0.923	99.0379	146.3	0.923	135.035					0.1195	1.16		0.01328	1.03	2.01306	0.991	4.01111	0.998
0.585	-5.73758	-5.43185	-4.85962	-5.03847		1.486	0.08846	1.486	0.20071	1.545	1.886		72.76	0.922	67.0847	107.5	0.922	99.115	146.6	0.922	135.165					0.11975	1.16		0.01331	1.03	2.01306	0.991	4.01111	0.998
0.584	-5.7172	-5.43694	-4.85452	-5.03847		1.485	0.08718	1.485	0.19241	1.544	1.864		73.13	0.921	67.3527	108	0.921	99.468	146.9	0.921	135.295					0.12	1.16		0.01333	1.03	2.01306	0.991	4.01111	0.998
0.583	-5.70701	-5.44204	-4.85962	-5.03694		1.484	0.08611	1.484	0.1842	1.543	1.843		73.35	0.92	67.482	108.2	0.92	99.544	147.9	0.92	136.068					0.12025	1.16		0.01336	1.03	2.01333	0.991	4.01111	0.998
0.582	-5.7121	-5.44204	-4.85962	-5.03389		1.483	0.08454	1.483	0.17575	1.542	1.818		73.53	0.919	67.5741	108.4	0.919	99.6196	148.4	0.919	136.38					0.1205	1.16		0.01339	1.03	2.01333	0.991	4.01111	0.998
0.581	-5.7172	-5.43694	-4.85146	-5.03694		1.482	0.08357	1.482	0.16836	1.541	1.8		73.72	0.918	67.675	108.6	0.918	99.6948	148.7	0.918	136.507					0.12075	1.16		0.01342	1.03	2.01333	0.991	4.01111	0.998
0.58	-5.7121	-5.45223	-4.84841	-5.03185		1.481	0.0825	1.481	0.16132	1.54	1.781		73.93	0.917	67.7938	108.8	0.917	99.7696	149.1	0.917	136.725					0.121	1.16		0.01344	1.03	2.01333	0.991	4.01111	0.998
0.579	-5.7172	-5.44713	-4.8642	-5.03185		1.48	0.08107	1.48	0.15378	1.539	1.76		74.15	0.916	67.9214	109	0.916	99.844	149.4	0.916	136.85					0.12125	1.16		0.01347	1.03	2.01333	0.991	4.01111	0.997
0.578	-5.7121	-5.44713	-4.88153	-5.03694		1.479	0.07995	1.479	0.14746	1.538	1.741		74.3	0.915	67.9845	109.1	0.915	99.8265	149.9	0.915	137.159					0.1215	1.16		0.0135	1.03	2.01333	0.991	4.01111	0.998
0.577	-5.7121	-5.44204	-4.8749	-5.04		1.478	0.07873	1.478	0.13997	1.537	1.723		74.58	0.914	68.1661	109.4	0.914	99.9916	150.3	0.914	137.374					0.12175	1.16		0.01353	1.03	2.01333	0.991	4.01111	0.997
0.576	-5.7172	-5.45223	-4.86726	-5.04306		1.477	0.0773	1.477	0.1335	1.536	1.704		74.7	0.913	68.2011	109.6	0.913	100.065	150.7	0.913	137.589					0.122	1.16		0.01356	1.03	2.01333	0.991	4.01111	0.998
0.575	-5.70701	-5.45223	-4.86268	-5.04153		1.476	0.07603	1.476	0.12693	1.535	1.686		75.01	0.912	68.4091	109.8	0.912	100.138	151	0.912	137.712					0.12225	1.16		0.01358	1.03	2.01333	0.991	4.01111	0.998
0.574	-5.72739	-5.46752	-4.86268	-5.04		1.475	0.07496	1.475	0.11969	1.534	1.668		75.44	0.911	68.7258	110.2	0.911	100.392	151.3	0.911	137.834					0.1225	1.16		0.01361	1.03	2.01333	0.991	4.01111	0.998
0.573	-5.72229	-5.46242	-4.86573	-5.04153		1.474	0.07383	1.474	0.11766	1.533	1.649		75.57	0.91	68.7687	110.4	0.91	100.464	152.2	0.91	138.502					0.12275	1.16		0.01364	1.03	2.01361	0.991	4.01111	0.998
0.572	-5.7121	-5.45223	-4.86115	-5.04459		1.473	0.07307	1.473	0.11011	1.532	1.631		75.9	0.909	68.9931	110.6	0.909	100.535	152.7	0.909	138.804					0.123	1.16		0.01367	1.03	2.01361	0.991	4.01111	0.998
0.571	-5.70191	-5.45732	-4.86268	-5.04917		1.472	0.07149	1.472	0.10431	1.531	1.612		76.03	0.908	69.0352	110.8	0.908	100.606	152.9	0.908	138.833					0.12325	1.16		0.01369	1.03	2.01361	0.991	4.01111	0.998
0.57	-5.70701	-5.45732	-4.86115	-5.04459		1.471	0.07073	1.471	0.09941	1.53	1.597		76.33	0.907	69.2313	110.9	0.907	100.586	153.4	0.907	139.134					0.1235	1.16		0.01372	1.03	2.01361	0.991	4.01111	0.997
0.569	-5.70701	-5.45223	-4.8642	-5.04917		1.47	0.0693	1.47	0.09284	1.529	1.578		76.43	0.906	69.2456	111.1	0.906	100.657	153.7	0.906	139.252					0.12375	1.16		0.01375	1.03	2.01361	0.991	4.01111	0.998
0.568	-5.7172	-5.45223	-4.86726	-5.05274		1.469	0.06818	1.469	0.08922	1.528	1.563		76.73	0.905	69.4407	111.3	0.905	100.727	154.2	0.905	139.551					0.124	1.16		0.01378	1.031	2.01361	0.991	4.01111	0.998
0.567	-5.7172	-5.45223	-4.85962	-5.05274		1.468	0.06675	1.468	0.0853	1.527	1.547		76.86	0.904	69.4814	111.5	0.904	100.796	154.7	0.904	139.849					0.12425	1.16		0.01381	1.031	2.01361	0.991	4.01111	0.998
0.566	-5.70701	-5.45732	-4.86268	-5.0507		1.467	0.06563	1.467	0.07949	1.526	1.529		77.13	0.903	69.6484	111.7	0.903	100.865	155	0.903	139.965					0.1245	1.16		0.01383	1.031	2.01361	0.991	4.01111	0.998
0.565	-5.70191	-5.45732	-4.85452	-5.05274		1.466	0.06476	1.466	0.07603	1.525	1.514		77.32	0.902	69.7426	111.9	0.902	100.934	155.3	0.902	140.081					0.12475	1.16		0.01386	1.031	2.01361	0.991	4.01111	0.998
0.564	-5.70701	-5.45732	-4.86573	-5.05427		1.465	0.06375	1.465	0.06961	1.524	1.498		77.75	0.901	70.0528	112.2	0.901	101.092	155.7	0.901	140.286					0.125	1.16		0.01389	1.031	2.01361	0.991	4.01111	0.998
0.563	-5.70701	-5.45732	-4.86879	-5.04611		1.464	0.06232	1.464	0.06945	1.523	1.483		77.9	0.9	70.11	112.3	0.9	101.07	156.6	0.9	140.94					0.12525	1.16		0.01392	1.031	2.01389	0.991	4.01389	0.998
0.562	-5.7121	-5.46242	-4.86268	-5.04764		1.463	0.0615	1.463	0.06318	1.522	1.467		78.15	0.899	70.2569	112.6	0.899	101.227	157.1	0.899	141.233					0.1255	1.16		0.01394	1.031	2.01389	0.991	4.01389	0.998
0.561	-5.70191	-5.45732	-4.86726	-5.0507		1.462	0.06048	1.462	0.05987	1.521	1.452		78.37	0.898	70.3763	112.7	0.898	101.205	157.3	0.898	141.255					0.12575	1.16		0.01397	1.031	2.01389	0.991	4.01389	0.998
0.56	-5.70191	-5.46242	-4.86573	-5.05274		1.461	0.05921	1.461	0.05595	1.52	1.443		78.58	0.897	70.4863	112.8	0.897	101.182	157.7	0.897	141.457					0.126	1.16		0.014	1.031	2.01389	0.991	4.01389	0.998
0.559	-5.70191	-5.46242	-4.86268	-5.05732		1.46	0.05875	1.46	0.05361	1.519	1.427		78.77	0.896	70.5779	113	0.896	101.248	158	0.896	141.568					0.12625	1.16		0.01403	1.031	2.01389	0.991	4.01389	0.998
0.558	-5.70191	-5.46752	-4.86879	-5.05885		1.459	0.05712	1.459	0.0495	1.518	1.412		79.07	0.895	70.7677	113.1	0.895	101.225	158.4	0.895	141.768					0.1265	1.16		0.01406	1.031	2.01389	0.991	4.01389	0.997
0.557	-5.70701	-5.46752	-4.8642	-5.05732		1.458	0.05636	1.458	0.04558	1.517	1.397		79.2	0.894	70.8048	113.3	0.894	101.29	158.8	0.894	141.967					0.12675	1.16		0.01408	1.031	2.01389	0.991	4.01389	0.998
0.556	-5.7172	-5.46242	-4.86268	-5.05885		1.457	0.05539	1.457	0.04369	1.516	1.381		79.54	0.893	71.0292	113.4	0.893	101.266	159.2	0.893	142.166					0.127	1.16		0.01411	1.031	2.01389	0.991	4.01389	0.998
0.555	-5.7121	-5.46752	-4.85605	-5.06191		1.456	0.05422	1.456	0.03977	1.515	1.369		79.63	0.892	71.03	113.6	0.892	101.331	159.5	0.892	142.274					0.12725	1.16		0.01414	1.031	2.01389	0.991	4.01389	0.997
0.554	-5.70191	-5.46752	-4.86268	-5.06191		1.455	0.0534	1.455	0.03616	1.514	1.35		80.03	0.891	71.3067	113.9	0.891	101.485	159.8	0.891	142.382					0.1275	1.16		0.01417	1.031	2.01389	0.991	4.01389	0.997
0.553	-5.70191	-5.45732	-4.86115	-5.05732		1.454	0.05243	1.454	0.03396	1.513	1.338		80.43	0.89	71.5827	114	0.89	101.46	160.7	0.89	143.023					0.12775	1.16		0.01419	1.031	2.01417	0.991	4.01389	0.997
0.552	-5.70701	-5.46752	-4.86573	-5.06038		1.453	0.05131	1.453	0.03094	1.512	1.323		80.52	0.889	71.5823	114.2	0.889	101.524	161.2	0.889	143.307					0.128	1.16		0.01422	1.031	2.01417	0.991	4.01389	0.997
0.551	-5.7121	-5.46752	-4.86268	-5.06191		1.452	0.0506	1.452	0.02816	1.511	1.314		80.86	0.888	71.8037	114.3	0.888	101.498	161.4	0.888	143.323					0.12825	1.16		0.01425	1.031	2.01417	0.991	4.01389	0.997
0.55	-5.7121	-5.46752	-4.86268	-5.05885		1.451	0.04931	1.451	0.02524	1.51	1.298		80.92	0.887	71.776	114.4	0.887	101.473	161.9	0.887	143.605					0.1285	1.16		0.01428	1.031	2.01417	0.991	4.01389	0.997
0.549	-5.7172	-5.46242	-4.86573	-5.06038		1.45	0.04841	1.45	0.02321	1.509	1.286		81.26	0.886	71.9964	114.6	0.886	101.536	162.2	0.886	143.709					0.12875	1.16		0.01431	1.031	2.01417	0.991	4.01389	0.997
0.548	-5.7172	-5.47261	-4.8642	-5.06191		1.449	0.04763	1.449	0.02181	1.508	1.27		81.41	0.885	72.0478	114.7	0.885	101.51	162.6	0.885	143.901					0.129	1.16		0.01433	1.031	2.01417	0.991	4.01389	0.997
0.547	-5.7172	-5.47261	-4.86726	-5.06038		1.448	0.04639	1.448	0.01901	1.507	1.257		81.69	0.884	72.214	114.9	0.884	101.572	163.1	0.884	144.18					0.12925	1.16		0.01436	1.031	2.01417	0.991	4.01389	0.997
0.546	-5.70701	-5.46752	-4.86879	-5.05732		1.447	0.04581	1.447	0.0169	1.506	1.244		81.81	0.883	72.2382	115	0.883	101.545	163.5	0.883	144.37					0.1295	1.16		0.01439	1.031	2.01417	0.991	4.01389	0.997
0.545	-5.70701	-5.47771	-4.87032	-5.06191		1.446	0.04482	1.446	0.01458	1.505	1.231		82.09	0.882	72.4034	115.2	0.882	101.606	163.9	0.882	144.56					0.12975	1.16		0.01442	1.031	2.01417	0.991	4.01389	0.997
0.544	-5.72229	-5.46752	-4.86726	-5.06803		1.445	0.04362	1.445	0.01294	1.504	1.219		82.52	0.881	72.7001	115.5	0.881	101.755	164.2	0.881	144.66					0.13	1.16		0.01444	1.031	2.01417	0.991	4.01389	0.997
0.543	-5.7172	-5.46752	-4.86726	-5.06955		1.444	0.04303	1.444	0.01082	1.503	1.205		82.71	0.88	72.7848	115.6	0.88	101.728	165	0.88	145.2					0.13025	1.16		0.01447	1.031	2.01444	0.991	4.01389	0.997
0.542	-5.7121	-5.47261	-4.87185	-5.07159		1.443	0.0419	1.443	0.01034	1.502	1.193		82.92	0.879	72.8867	115.8	0.879	101.788	165.4	0.879	145.387					0.1305	1.16		0.0145	1.031	2.01444	0.991	4.01389	0.997
0.541	-5.7121	-5.46752	-4.87185	-5.06803		1.442	0.04103	1.442	0.00792	1.501	1.181		83.17	0.878	73.0233	115.9	0.878	101.76	165.7	0.878	145.485					0.13075	1.16		0.01453	1.031	2.01444	0.991	4.01389	0.997
0.54	-5.7121	-5.46752	-4.86573	-5.06803		1.441	0.04031	1.441	0.0066	1.5	1.168		83.35	0.877	73.0979	116.1	0.877	101.82	166.1	0.877	145.67					0.131	1.16		0.01456	1.031	2.01444	0.991	4.01389	0.997
0.539	-5.7121	-5.46752	-4.86726	-5.06955		1.44	0.03912	1.44	0.00468	1.499	1.156		83.63	0.876	73.2599	116.3	0.876	101.879	166.5	0.876	145.854					0.13125	1.16		0.01458	1.031	2.01444	0.991	4.01389	0.997
0.538	-5.70191	-5.46752	-4.86268	-5.06803		1.439	0.03848	1.439	0.00264	1.498	1.144		83.81	0.875	73.3337	116.4	0.875	101.85	166.9	0.875	146.037					0.1315	1.16		0.01461	1.031	2.01444	0.991	4.01389	0.997
0.537	-5.70191	-5.46242	-4.8642	-5.06497		1.438	0.03741	1.438	0.00214	1.497	1.132		84.12	0.874	73.5209	116.6	0.874	101.908	167.3	0.874	146.22					0.13175	1.16		0.01464	1.031	2.01444	0.991	4.01389	0.997
0.536	-5.69682	-5.46242	-4.87185	-5.06344		1.437	0.03655	1.437	0.000396892	1.496	1.12		84.21	0.873	73.5153	116.7	0.873	101.879	167.6	0.873	146.315					0.132	1.16		0.01467	1.031	2.01444	0.991	4.01389	0.997
0.535	-5.70191	-5.47261	-4.86573	-5.06497		1.436	0.03598	1.436	-0.000403924	1.495	1.109		84.52	0.872	73.7014	116.8	0.872	101.85	168.1	0.872	146.583					0.13225	1.16		0.01469	1.031	2.01444	0.991	4.01389	0.997
0.534	-5.69172	-5.4828	-4.86573	-5.06955		1.435	0.03469	1.435	-0.00273	1.494	1.095		84.95	0.871	73.9915	117.1	0.871	101.994	168.3	0.871	146.589					0.1325	1.16		0.01472	1.031	2.01444	0.991	4.01389	0.997
0.533	-5.7121	-5.4828	-4.87032	-5.07159		1.434	0.03424	1.434	-0.00229	1.493	1.084		85.04	0.87	73.9848	117.3	0.87	102.051	169	0.87	147.03					0.13275	1.16		0.01475	1.031	2.01472	0.991	4.01389	0.997
0.532	-5.70701	-5.47771	-4.87338	-5.07312		1.433	0.03326	1.433	-0.00402	1.492	1.073		85.44	0.869	74.2474	117.3	0.869	101.934	169.4	0.869	147.209					0.133	1.16		0.01478	1.031	2.01472	0.991	4.01389	0.997
0.531	-5.70191	-5.47261	-4.87643	-5.07312		1.432	0.03202	1.432	-0.00519	1.491	1.061		85.57	0.868	74.2748	117.5	0.868	101.99	169.7	0.868	147.3					0.13325	1.16		0.01481	1.031	2.01472	0.991	4.01389	0.997
0.53	-5.69172	-5.47261	-4.87847	-5.07465		1.431	0.03161	1.431	-0.0059	1.49	1.05		85.94	0.867	74.51	117.6	0.867	101.959	170.1	0.867	147.477					0.1335	1.16		0.01483	1.031	2.01472	0.991	4.01389	0.997
0.529	-5.70191	-5.47261	-4.86573	-5.07465		1.43	0.03078	1.43	-0.00705	1.489	1.039		86.03	0.866	74.502	117.7	0.866	101.928	170.5	0.866	147.653					0.13375	1.16		0.01486	1.031	2.01472	0.991	4.01389	0.997
0.528	-5.7172	-5.46752	-4.86268	-5.07771		1.429	0.02955	1.429	-0.00827	1.488	1.027		86.31	0.865	74.6582	117.9	0.865	101.984	170.7	0.865	147.655					0.134	1.16		0.01489	1.031	2.01472	0.991	4.01389	0.997
0.527	-5.70701	-5.47261	-4.8642	-5.07618		1.428	0.0293	1.428	-0.00885	1.487	1.016		86.49	0.864	74.7274	117.9	0.864	101.866	171	0.864	147.744					0.13425	1.16		0.01492	1.031	2.01472	0.991	4.01389	0.997
0.526	-5.70701	-5.47771	-4.87032	-5.07618		1.427	0.02808	1.427	-0.00994	1.486	1.004		86.71	0.863	74.8307	118.1	0.863	101.92	171.4	0.863	147.918					0.1345	1.16		0.01494	1.031	2.01472	0.991	4.01389	0.997
0.525	-5.70191	-5.47261	-4.86573	-5.07618		1.426	0.02731	1.426	-0.01108	1.485	0.9944		86.89	0.862	74.8992	118.2	0.862	101.888	171.9	0.862	148.178					0.13475	1.16		0.01497	1.031	2.01472	0.991	4.01389	0.997
0.524	-5.70701	-5.4828	-4.86726	-5.07618		1.425	0.02688	1.425	-0.01267	1.484	0.9842		87.35	0.861	75.2083	118.5	0.861	102.028	172.1	0.861	148.178					0.135	1.16		0.015	1.031	2.01472	0.991	4.01389	0.997
0.523	-5.7172	-5.47771	-4.86268	-5.07924		1.424	0.02549	1.424	-0.01201	1.483	0.9731		87.57	0.86	75.3102	118.6	0.86	101.996	172.8	0.86	148.608					0.13525	1.16		0.01503	1.031	2.015	0.991	4.01389	0.997
0.522	-5.7121	-5.4879	-4.8642	-5.07618		1.423	0.02495	1.423	-0.01416	1.482	0.9617		87.85	0.859	75.4631	118.7	0.859	101.963	173.1	0.859	148.693					0.1355	1.16		0.01506	1.031	2.015	0.991	4.01389	0.997
0.521	-5.70701	-5.4879	-4.86115	-5.07618		1.422	0.02417	1.422	-0.01339	1.481	0.9519		88.03	0.858	75.5297	118.8	0.858	101.93	173.5	0.858	148.863					0.13575	1.16		0.01508	1.031	2.015	0.991	4.01389	0.997
0.52	-5.72229	-5.4828	-4.8642	-5.07924		1.421	0.02329	1.421	-0.01505	1.48	0.9408		88.31	0.857	75.6817	119	0.857	101.983	173.9	0.857	149.032					0.136	1.16		0.01511	1.031	2.015	0.991	4.01389	0.997
0.519	-5.7172	-5.4828	-4.85962	-5.08229		1.42	0.02274	1.42	-0.01598	1.479	0.9319		88.52	0.856	75.7731	119.1	0.856	101.95	174.2	0.856	149.115					0.13625	1.16		0.01514	1.031	2.015	0.991	4.01389	0.997
0.518	-5.70191	-5.4879	-4.85962	-5.08382		1.419	0.02155	1.419	-0.01586	1.478	0.9205		88.83	0.855	75.9497	119.3	0.855	102.001	174.5	0.855	149.197					0.1365	1.16		0.01517	1.031	2.015	0.991	4.01389	0.997
0.517	-5.70701	-5.47771	-4.8642	-5.07924		1.418	0.0209	1.418	-0.01679	1.477	0.9103		88.92	0.854	75.9377	119.4	0.854	101.968	174.9	0.854	149.365					0.13675	1.16		0.01519	1.031	2.015	0.991	4.01389	0.997
0.516	-5.70191	-5.47261	-4.85452	-5.08229		1.417	0.02037	1.417	-0.01713	1.476	0.9002		89.23	0.853	76.1132	119.5	0.853	101.933	175.3	0.853	149.531					0.137	1.16		0.01522	1.031	2.015	0.991	4.01389	0.997
0.515	-5.7121	-5.4828	-4.85146	-5.08076		1.416	0.01924	1.416	-0.01799	1.475	0.8894		89.32	0.852	76.1006	119.6	0.852	101.899	175.8	0.852	149.782					0.13725	1.16		0.01525	1.031	2.015	0.991	4.01389	0.997
0.514	-5.70701	-5.4828	-4.85962	-5.08076		1.415	0.01874	1.415	-0.01829	1.474	0.8802		89.82	0.851	76.4368	119.9	0.851	102.035	176.1	0.851	149.861					0.1375	1.16		0.01528	1.031	2.015	0.991	4.01389	0.997
0.513	-5.70701	-5.4828	-4.85452	-5.08229		1.414	0.01792	1.414	-0.01965	1.473	0.8691		90.22	0.85	76.687	120	0.85	102	176.6	0.85	150.11					0.13775	1.16		0.01531	1.031	2.01528	0.991	4.01389	0.997
0.512	-5.70701	-5.4879	-4.85452	-5.08229		1.413	0.01701	1.413	-0.01953	1.472	0.8589		90.25	0.849	76.6222	120.2	0.849	102.05	177	0.849	150.273					0.138	1.16		0.01533	1.031	2.01528	0.991	4.01389	0.997
0.511	-5.70701	-5.4828	-4.8642	-5.08229		1.412	0.01654	1.412	-0.0211	1.471	0.8497		90.68	0.848	76.8966	120.3	0.848	102.014	177.3	0.848	150.35					0.13825	1.16		0.01536	1.031	2.01528	0.991	4.01389	0.997
0.51	-5.70191	-5.4828	-4.85962	-5.08382		1.411	0.01542	1.411	-0.02256	1.47	0.8399		90.74	0.847	76.8568	120.5	0.847	102.064	177.9	0.847	150.681					0.1385	1.16		0.01539	1.031	2.01528	0.991	4.01389	0.997
0.509	-5.70701	-5.4828	-4.85962	-5.08841		1.41	0.01489	1.41	-0.02231	1.469	0.8294		91.11	0.846	77.0791	120.7	0.846	102.112	178.2	0.846	150.757					0.13875	1.16		0.01542	1.032	2.01528	0.991	4.01389	0.997
0.508	-5.7121	-5.4879	-4.85758	-5.08535		1.409	0.01431	1.409	-0.02244	1.468	0.8199		91.26	0.845	77.1147	120.8	0.845	102.076	178.5	0.845	150.833					0.139	1.159		0.01544	1.032	2.01528	0.991	4.01389	0.997
0.507	-5.7121	-5.4879	-4.85962	-5.09045		1.408	0.0133	1.408	-0.02392	1.467	0.8097		91.54	0.844	77.2598	121	0.844	102.124	179	0.844	151.076					0.13925	1.159		0.01547	1.032	2.01528	0.991	4.01389	0.997
0.506	-5.7121	-5.4879	-4.85962	-5.08382		1.407	0.01268	1.407	-0.02325	1.466	0.8008		91.72	0.843	77.32	121.2	0.843	102.172	179.3	0.843	151.15					0.1395	1.159		0.0155	1.032	2.01528	0.991	4.01389	0.997
0.505	-5.70701	-5.4828	-4.86268	-5.08229		1.406	0.01197	1.406	-0.02482	1.465	0.7906		91.97	0.842	77.4387	121.4	0.842	102.219	179.8	0.842	151.392					0.13975	1.159		0.01553	1.032	2.01528	0.991	4.01389	0.997
0.504	-5.70191	-5.4879	-4.85452	-5.08382		1.405	0.01106	1.405	-0.02514	1.464	0.7817		92.4	0.841	77.7084	121.7	0.841	102.35	180.1	0.841	151.464					0.14	1.16		0.01556	1.032	2.01528	0.991	4.01389	0.997
0.503	-5.70701	-5.4879	-4.85452	-5.08535		1.404	0.01068	1.404	-0.027	1.463	0.7721		92.68	0.84	77.8512	122	0.84	102.48	180.8	0.84	151.872					0.14025	1.16		0.01558	1.032	2.01556	0.991	4.01389	0.997
0.502	-5.70191	-5.4828	-4.86115	-5.09503		1.403	0.00969	1.403	-0.02594	1.462	0.7623		92.83	0.839	77.8844	122.1	0.839	102.442	181.2	0.839	152.027					0.1405	1.16		0.01561	1.032	2.01556	0.991	4.01389	0.997
0.501	-5.70701	-5.4828	-4.85605	-5.09503		1.402	0.0091	1.402	-0.02739	1.461	0.7528		93.08	0.838	78.001	122.3	0.838	102.487	181.6	0.838	152.181					0.14075	1.159		0.01564	1.032	2.01556	0.991	4.01389	0.997
0.5	-5.7121	-5.4879	-4.85962	-5.09197		1.401	0.00847	1.401	-0.02784	1.46	0.7435		93.29	0.837	78.0837	122.5	0.837	102.532	182	0.837	152.334					0.141	1.16		0.01567	1.032	2.01556	0.991	4.01389	0.997
0.499	-5.7121	-5.4879	-4.85962	-5.09197		1.4	0.00748	1.4	-0.02908	1.459	0.7343		93.6	0.836	78.2496	122.7	0.836	102.577	182.4	0.836	152.486					0.14125	1.159		0.01569	1.032	2.01556	0.991	4.01389	0.997
0.498	-5.7121	-5.4828	-4.86268	-5.09045		1.399	0.0069	1.399	-0.03128	1.458	0.7257		93.79	0.835	78.3147	122.8	0.835	102.538	182.7	0.835	152.554					0.1415	1.159		0.01572	1.032	2.01556	0.991	4.01389	0.997
0.497	-5.70701	-5.4828	-4.85962	-5.09045		1.398	0.00628	1.398	-0.02967	1.457	0.7164		94.09	0.834	78.4711	123	0.834	102.582	183.2	0.834	152.789					0.14175	1.16		0.01575	1.032	2.01556	0.991	4.01389	0.997
0.496	-5.7121	-5.47771	-4.85605	-5.08841		1.397	0.00535	1.397	-0.03143	1.456	0.7072		94.25	0.833	78.5102	123.1	0.833	102.542	183.5	0.833	152.856					0.142	1.16		0.01578	1.032	2.01556	0.991	4.01389	0.997
0.495	-5.70701	-5.4828	-4.85146	-5.08382		1.396	0.00511	1.396	-0.03283	1.455	0.6989		94.62	0.832	78.7238	123.3	0.832	102.586	184.1	0.832	153.171					0.14225	1.16		0.01581	1.032	2.01556	0.991	4.01389	0.997
0.494	-5.70191	-5.47771	-4.85605	-5.08076		1.395	0.00396	1.395	-0.03266	1.454	0.6894		95.11	0.831	79.0364	123.6	0.831	102.712	184.2	0.831	153.07					0.1425	1.16		0.01583	1.032	2.01556	0.991	4.01389	0.997
0.493	-5.69682	-5.49299	-4.86115	-5.08076		1.394	0.00344	1.394	-0.03377	1.453	0.6807		95.17	0.83	78.9911	123.8	0.83	102.754	184.9	0.83	153.467					0.14275	1.16		0.01586	1.032	2.01583	0.991	4.01389	0.997
0.492	-5.7172	-5.4828	-4.86115	-5.08076		1.393	0.00283	1.393	-0.0344	1.452	0.6721		95.6	0.829	79.2524	123.9	0.829	102.713	185.4	0.829	153.697					0.143	1.16		0.01589	1.032	2.01583	0.991	4.01389	0.997
0.491	-5.7121	-5.4879	-4.85962	-5.08382		1.392	0.00164	1.392	-0.03672	1.451	0.6629		95.66	0.828	79.2065	124	0.828	102.672	185.7	0.828	153.76					0.14325	1.16		0.01592	1.032	2.01583	0.991	4.01389	0.997
0.49	-5.70191	-5.4879	-4.86268	-5.08382		1.391	0.0014	1.391	-0.03526	1.45	0.6552		96.09	0.827	79.4664	124.2	0.827	102.713	186.1	0.827	153.905					0.1435	1.16		0.01594	1.032	2.01583	0.991	4.01389	0.997
0.489	-5.68662	-5.49299	-4.8642	-5.09197		1.39	0.000736815	1.39	-0.03834	1.449	0.6466		96.16	0.826	79.4282	124.4	0.826	102.754	186.5	0.826	154.049					0.14375	1.16		0.01597	1.032	2.01583	0.991	4.01389	0.997
0.488	-5.69682	-5.4828	-4.85758	-5.09197		1.389	-0.000161325	1.389	-0.03985	1.448	0.638		96.52	0.825	79.629	124.5	0.825	102.713	186.7	0.825	154.028					0.144	1.16		0.016	1.032	2.01583	0.991	4.01389	0.997
0.487	-5.69682	-5.4828	-4.87032	-5.0935		1.388	-0.000494166	1.388	-0.03804	1.447	0.6296		96.71	0.824	79.689	124.7	0.824	102.753	187.2	0.824	154.253					0.14425	1.16		0.01603	1.032	2.01583	0.991	4.01389	0.997
0.486	-5.70191	-5.47261	-4.86879	-5.09554		1.387	-0.0016	1.387	-0.04107	1.446	0.6213		96.99	0.823	79.8228	124.8	0.823	102.71	187.4	0.823	154.23					0.1445	1.16		0.01606	1.032	2.01583	0.991	4.01389	0.997
0.485	-5.70701	-5.4879	-4.85758	-5.0935		1.386	-0.002	1.386	-0.04063	1.445	0.6127		97.14	0.822	79.8491	125	0.822	102.75	187.9	0.822	154.454					0.14475	1.16		0.01608	1.032	2.01583	0.991	4.01389	0.997
0.484	-5.70191	-5.4828	-4.85146	-5.08688		1.385	-0.00251	1.385	-0.04326	1.444	0.6047		97.63	0.821	80.1542	125.3	0.821	102.871	188	0.821	154.348					0.145	1.16		0.01611	1.032	2.01583	0.991	4.01389	0.997
0.483	-5.70701	-5.4879	-4.85605	-5.09197		1.384	-0.00349	1.384	-0.04316	1.443	0.5952		97.88	0.82	80.2616	125.5	0.82	102.91	188.6	0.82	154.652					0.14525	1.16		0.01614	1.032	2.01611	0.991	4.01389	0.997
0.482	-5.70191	-5.49299	-4.85299	-5.09554		1.383	-0.00381	1.383	-0.04467	1.442	0.5881		98.09	0.819	80.3357	125.7	0.819	102.948	189	0.819	154.791					0.1455	1.16		0.01617	1.032	2.01611	0.991	4.01389	0.997
0.481	-5.70191	-5.4879	-4.84382	-5.09197		1.382	-0.00454	1.382	-0.04602	1.441	0.5807		98.31	0.818	80.4176	125.9	0.818	102.986	189.3	0.818	154.847					0.14575	1.16		0.01619	1.032	2.01611	0.991	4.01389	0.997
0.48	-5.69172	-5.4828	-4.85146	-5.09045		1.381	-0.0054	1.381	-0.04706	1.44	0.5715		98.62	0.817	80.5725	126.1	0.817	103.024	189.6	0.817	154.903					0.146	1.16		0.01622	1.032	2.01611	0.991	4.01389	0.997
0.479	-5.69682	-5.4828	-4.85146	-5.08688		1.38	-0.00571	1.38	-0.04581	1.439	0.5638		98.8	0.816	80.6208	126.3	0.816	103.061	189.9	0.816	154.958					0.14625	1.16		0.01625	1.032	2.01611	0.991	4.01389	0.997
0.478	-5.69172	-5.49299	-4.84535	-5.09197		1.379	-0.00672	1.379	-0.04891	1.438	0.5549		99.14	0.815	80.7991	126.6	0.815	103.179	190.2	0.815	155.013					0.1465	1.16		0.01628	1.032	2.01611	0.991	4.01389	0.997
0.477	-5.68662	-5.4879	-4.84994	-5.0935		1.378	-0.00716	1.378	-0.04986	1.437	0.5487		99.33	0.814	80.8546	126.8	0.814	103.215	190.7	0.814	155.23					0.14675	1.16		0.01631	1.032	2.01611	0.991	4.01389	0.997
0.476	-5.68662	-5.4828	-4.85452	-5.09197		1.377	-0.0076	1.377	-0.05049	1.436	0.5407		99.69	0.813	81.048	127.1	0.813	103.332	190.9	0.813	155.202					0.147	1.16		0.01633	1.032	2.01611	0.991	4.01389	0.997
0.475	-5.68153	-5.47771	-4.85962	-5.09045		1.376	-0.00857	1.376	-0.04998	1.435	0.5324		99.82	0.812	81.0538	127.3	0.812	103.368	191.3	0.812	155.336					0.14725	1.16		0.01636	1.032	2.01611	0.991	4.01389	0.997
0.474	-5.68153	-5.4879	-4.86115	-5.09554		1.375	-0.00904	1.375	-0.05182	1.434	0.5244		100.3	0.811	81.3433	127.9	0.811	103.727	191.4	0.811	155.225					0.1475	1.16		0.01639	1.032	2.01611	0.991	4.01389	0.997
0.473	-5.70191	-5.4828	-4.84841	-5.10064		1.374	-0.01004	1.374	-0.0532	1.433	0.5155		100.7	0.81	81.567	128.1	0.81	103.761	192.1	0.81	155.601					0.14775	1.16		0.01642	1.032	2.01639	0.991	4.01389	0.997
0.472	-5.72229	-5.4879	-4.84382	-5.0935		1.373	-0.01065	1.373	-0.05361	1.432	0.5075		100.9	0.809	81.6281	128.3	0.809	103.795	192.5	0.809	155.732					0.148	1.16		0.01644	1.032	2.01639	0.991	4.01389	0.997
0.471	-5.7172	-5.49299	-4.84841	-5.09554		1.372	-0.01103	1.372	-0.05534	1.431	0.5004		101.3	0.808	81.8504	128.5	0.808	103.828	192.8	0.808	155.782					0.14825	1.16		0.01647	1.032	2.01639	0.991	4.01389	0.997
0.47	-5.70701	-5.4879	-4.85452	-5.09554		1.371	-0.01165	1.371	-0.05396	1.43	0.4924		101.3	0.807	81.7491	128.8	0.807	103.942	193	0.807	155.751					0.1485	1.16		0.0165	1.032	2.01639	0.991	4.01389	0.997
0.469	-5.69172	-5.49299	-4.85299	-5.09503		1.37	-0.01212	1.37	-0.05422	1.429	0.4841		101.7	0.806	81.9702	129	0.806	103.974	193.5	0.806	155.961					0.14875	1.16		0.01653	1.032	2.01639	0.991	4.01389	0.997
0.468	-5.69172	-5.49299	-4.85299	-5.09554		1.369	-0.01256	1.369	-0.05605	1.428	0.4767		101.8	0.805	81.949	129.2	0.805	104.006	193.8	0.805	156.009					0.149	1.16		0.01656	1.032	2.01639	0.991	4.01389	0.997
0.467	-5.69172	-5.49299	-4.85146	-5.10064		1.368	-0.01347	1.368	-0.05625	1.427	0.4684		102.2	0.804	82.1688	129.4	0.804	104.038	194.3	0.804	156.217					0.14925	1.16		0.01658	1.032	2.01639	0.991	4.01389	0.997
0.466	-5.70191	-5.49809	-4.84688	-5.09554		1.367	-0.01386	1.367	-0.05544	1.426	0.4613		102.3	0.803	82.1469	129.6	0.803	104.069	194.4	0.803	156.103					0.1495	1.16		0.01661	1.032	2.01639	0.991	4.01389	0.997
0.465	-5.68662	-5.4879	-4.84076	-5.09554		1.366	-0.01446	1.366	-0.05707	1.425	0.4536		102.6	0.802	82.2852	129.8	0.802	104.1	194.8	0.802	156.23					0.14975	1.16		0.01664	1.032	2.01639	0.991	4.01389	0.997
0.464	-5.68153	-5.49299	-4.85146	-5.10064		1.365	-0.01532	1.365	-0.05651	1.424	0.4468		103.1	0.801	82.5831	130.2	0.801	104.29	195	0.801	156.195					0.15	1.16		0.01667	1.032	2.01639	0.991	4.01389	0.997
0.463	-5.69172	-5.49299	-4.84535	-5.10064		1.364	-0.01538	1.364	-0.05748	1.423	0.4391		103.3	0.8	82.64	130.3	0.8	104.24	195.7	0.8	156.56					0.15025	1.16		0.01669	1.032	2.01667	0.991	4.01667	0.997
0.462	-5.70701	-5.49809	-4.84076	-5.0935		1.363	-0.01648	1.363	-0.05641	1.422	0.4314		103.6	0.799	82.7764	130.5	0.799	104.269	196	0.799	156.604					0.1505	1.16		0.01672	1.032	2.01667	0.991	4.01667	0.997
0.461	-5.70191	-5.49299	-4.84382	-5.09045		1.362	-0.01692	1.362	-0.05717	1.421	0.4241		103.9	0.798	82.9122	130.7	0.798	104.299	196.3	0.798	156.647					0.15075	1.16		0.01675	1.032	2.01667	0.991	4.01667	0.997
0.46	-5.69172	-5.4879	-4.83567	-5.09045		1.361	-0.01735	1.361	-0.05722	1.42	0.4167		104	0.797	82.888	130.9	0.797	104.327	196.6	0.797	156.69					0.151	1.16		0.01678	1.032	2.01667	0.991	4.01667	0.997
0.459	-5.68153	-5.49299	-4.84076	-5.0935		1.36	-0.01821	1.36	-0.05763	1.419	0.4093		104.4	0.796	83.1024	131.1	0.796	104.356	197	0.796	156.812					0.15125	1.16		0.01681	1.032	2.01667	0.991	4.01667	0.997
0.458	-5.66115	-5.49299	-4.84688	-5.09554		1.359	-0.01854	1.359	-0.05682	1.418	0.4025		104.5	0.795	83.0775	131.4	0.795	104.463	197.3	0.795	156.853					0.1515	1.16		0.01683	1.032	2.01667	0.991	4.01667	0.997
0.457	-5.68153	-5.49809	-4.84382	-5.09554		1.358	-0.0192	1.358	-0.05834	1.417	0.3948		105	0.794	83.37	131.6	0.794	104.49	197.7	0.794	156.974					0.15175	1.16		0.01686	1.032	2.01667	0.991	4.01667	0.997
0.456	-5.70191	-5.49809	-4.8372	-5.09554		1.357	-0.01991	1.357	-0.05712	1.416	0.3877		105	0.793	83.265	131.8	0.793	104.517	198	0.793	157.014					0.152	1.16		0.01689	1.032	2.01667	0.991	4.01667	0.997
0.455	-5.68662	-5.49299	-4.84229	-5.09554		1.356	-0.02022	1.356	-0.05753	1.415	0.381		105.5	0.792	83.556	132.1	0.792	104.623	198.3	0.792	157.054					0.15225	1.16		0.01692	1.032	2.01667	0.991	4.01667	0.997
0.454	-5.68153	-5.49809	-4.85146	-5.09503		1.355	-0.0211	1.355	-0.05789	1.414	0.3736		105.9	0.791	83.7669	132.5	0.791	104.808	198.5	0.791	157.013					0.1525	1.16		0.01694	1.032	2.01667	0.991	4.01667	0.997
0.453	-5.69172	-5.49809	-4.85146	-5.09554		1.354	-0.0216	1.354	-0.05585	1.413	0.3665		106	0.79	83.74	132.7	0.79	104.833	199.1	0.79	157.289					0.15275	1.159		0.01697	1.032	2.01694	0.991	4.01667	0.997
0.452	-5.69172	-5.49809	-4.84382	-5.09554		1.353	-0.02192	1.353	-0.05707	1.412	0.3594		106.5	0.789	84.0285	132.9	0.789	104.858	199.5	0.789	157.405					0.153	1.159		0.017	1.033	2.01694	0.991	4.01667	0.997
0.451	-5.68662	-5.49299	-4.84994	-5.09503		1.352	-0.02292	1.352	-0.0562	1.411	0.3514		106.6	0.788	84.0008	133.2	0.788	104.962	199.9	0.788	157.521					0.15325	1.16		0.01703	1.033	2.01694	0.991	4.01667	0.997
0.45	-5.69172	-5.49809	-4.84688	-5.09554		1.351	-0.02302	1.351	-0.05641	1.41	0.345		106.9	0.787	84.1303	133.4	0.787	104.986	200.2	0.787	157.557					0.1535	1.16		0.01706	1.033	2.01694	0.991	4.01667	0.997
0.449	-5.68153	-5.49809	-4.84535	-5.09503		1.35	-0.02374	1.35	-0.05631	1.409	0.3376		107.1	0.786	84.1806	133.7	0.786	105.088	200.6	0.786	157.672					0.15375	1.16		0.01708	1.033	2.01694	0.991	4.01667	0.997
0.448	-5.68153	-5.49809	-4.84229	-5.09503		1.349	-0.02444	1.349	-0.05554	1.408	0.3308		107.4	0.785	84.309	134	0.785	105.19	200.9	0.785	157.707					0.154	1.16		0.01711	1.033	2.01694	0.991	4.01667	0.997
0.447	-5.68153	-5.4879	-4.84229	-5.09503		1.348	-0.02477	1.348	-0.05554	1.407	0.3237		107.6	0.784	84.3584	134.1	0.784	105.134	201.3	0.784	157.819					0.15425	1.16		0.01714	1.033	2.01694	0.991	4.01667	0.997
0.446	-5.68153	-5.49299	-4.84382	-5.09554		1.347	-0.02554	1.347	-0.05615	1.406	0.3166		107.9	0.783	84.4857	134.4	0.783	105.235	201.4	0.783	157.696					0.1545	1.16		0.01717	1.033	2.01694	0.991	4.01667	0.997
0.445	-5.67643	-5.49809	-4.84229	-5.09503		1.346	-0.02601	1.346	-0.05411	1.405	0.3096		108.1	0.782	84.5342	134.6	0.782	105.257	201.8	0.782	157.808					0.15475	1.16		0.01719	1.033	2.01694	0.991	4.01667	0.997
0.444	-5.67134	-5.49809	-4.84076	-5.0935		1.345	-0.02625	1.345	-0.05498	1.404	0.3031		108.6	0.781	84.8166	135.1	0.781	105.513	202.1	0.781	157.84					0.155	1.16		0.01722	1.033	2.01694	0.991	4.01667	0.997
0.443	-5.67134	-5.49809	-4.83873	-5.0935		1.344	-0.02717	1.344	-0.05396	1.403	0.2963		108.9	0.78	84.942	135.3	0.78	105.534	202.8	0.78	158.184					0.15525	1.16		0.01725	1.033	2.01722	0.991	4.01667	0.997
0.442	-5.67643	-5.49809	-4.84382	-5.09197		1.343	-0.02755	1.343	-0.05361	1.402	0.2899		109.2	0.779	85.0668	135.5	0.779	105.555	203.2	0.779	158.293					0.1555	1.16		0.01728	1.033	2.01722	0.991	4.01667	0.997
0.441	-5.68662	-5.49809	-4.83414	-5.09045		1.342	-0.02815	1.342	-0.05411	1.401	0.2828		109.4	0.778	85.1132	135.7	0.778	105.575	203.5	0.778	158.323					0.15575	1.16		0.01731	1.033	2.01722	0.991	4.01667	0.997
0.44	-5.69682	-5.4828	-4.8372	-5.08841		1.341	-0.02878	1.341	-0.05259	1.4	0.276		109.7	0.777	85.2369	135.9	0.777	105.594	203.8	0.777	158.353					0.156	1.159		0.01733	1.033	2.01722	0.991	4.01667	0.997
0.439	-5.68153	-5.49299	-4.84076	-5.09045		1.34	-0.02887	1.34	-0.05269	1.399	0.2699		109.9	0.776	85.2824	136.1	0.776	105.614	204.3	0.776	158.537					0.15625	1.159		0.01736	1.033	2.01722	0.991	4.01667	0.997
0.438	-5.68153	-5.49809	-4.83873	-5.0935		1.339	-0.02989	1.339	-0.05182	1.398	0.2625		110.3	0.775	85.4825	136.2	0.775	105.555	204.5	0.775	158.488					0.1565	1.16		0.01739	1.033	2.01722	0.991	4.01667	0.997
0.437	-5.69682	-5.49809	-4.8372	-5.0935		1.338	-0.03019	1.338	-0.05157	1.397	0.2566		110.3	0.774	85.3722	136.4	0.774	105.574	205.1	0.774	158.747					0.15675	1.16		0.01742	1.033	2.01722	0.991	4.01667	0.997
0.436	-5.68153	-5.49299	-4.83261	-5.09503		1.337	-0.03061	1.337	-0.05152	1.396	0.2502		110.7	0.773	85.5711	136.7	0.773	105.669	205.2	0.773	158.62					0.157	1.16		0.01744	1.033	2.01722	0.991	4.01667	0.997
0.435	-5.69172	-5.49809	-4.82955	-5.0935		1.336	-0.03156	1.336	-0.05152	1.395	0.2434		110.8	0.772	85.5376	136.8	0.772	105.61	205.6	0.772	158.723					0.15725	1.16		0.01747	1.033	2.01722	0.991	4.01667	0.997
0.434	-5.68662	-5.49809	-4.83567	-5.09197		1.335	-0.03178	1.335	-0.0502	1.394	0.2366		111.3	0.771	85.8123	137.2	0.771	105.781	205.8	0.771	158.672					0.1575	1.16		0.0175	1.033	2.01722	0.991	4.01667	0.997
0.433	-5.68153	-5.4879	-4.8372	-5.0935		1.334	-0.03237	1.334	-0.04979	1.393	0.2308		111.9	0.77	86.163	137.4	0.77	105.798	206.5	0.77	159.005					0.15775	1.16		0.01753	1.033	2.0175	0.991	4.01667	0.997
0.432	-5.67134	-5.50318	-4.8372	-5.09503		1.333	-0.03288	1.333	-0.04913	1.392	0.2237		111.9	0.769	86.0511	137.6	0.769	105.814	206.8	0.769	159.029					0.158	1.16		0.01756	1.033	2.0175	0.991	4.01667	0.997
0.431	-5.67134	-5.49809	-4.83261	-5.09554		1.332	-0.03297	1.332	-0.04844	1.391	0.2185		112.3	0.768	86.2464	137.8	0.768	105.83	207.1	0.768	159.053					0.15825	1.16		0.01758	1.033	2.0175	0.991	4.01667	0.997
0.43	-5.69172	-5.4879	-4.83108	-5.09554		1.331	-0.03401	1.331	-0.04866	1.39	0.212		112.5	0.767	86.2875	137.9	0.767	105.769	207.4	0.767	159.076					0.1585	1.16		0.01761	1.033	2.0175	0.991	4.01667	0.997
0.429	-5.67643	-5.49809	-4.83108	-5.0935		1.33	-0.03437	1.33	-0.04768	1.389	0.2055		112.8	0.766	86.4048	138.1	0.766	105.785	207.9	0.766	159.251					0.15875	1.16		0.01764	1.033	2.0175	0.991	4.01667	0.997
0.428	-5.67643	-5.49809	-4.83414	-5.09554		1.329	-0.03484	1.329	-0.04738	1.388	0.1991		113	0.765	86.445	138.3	0.765	105.799	208.1	0.765	159.196					0.159	1.16		0.01767	1.033	2.0175	0.991	4.01667	0.997
0.427	-5.66624	-5.49809	-4.8265	-5.09503		1.328	-0.03556	1.328	-0.04566	1.387	0.1923		113.3	0.764	86.5612	138.4	0.764	105.738	208.6	0.764	159.37					0.15925	1.16		0.01769	1.033	2.0175	0.991	4.01667	0.997
0.426	-5.66624	-5.50828	-4.8265	-5.0935		1.327	-0.03586	1.327	-0.04655	1.386	0.1868		113.5	0.763	86.6005	138.6	0.763	105.752	208.6	0.763	159.162					0.1595	1.16		0.01772	1.033	2.0175	0.991	4.01667	0.997
0.425	-5.66115	-5.49809	-4.82803	-5.09197		1.326	-0.03632	1.326	-0.04459	1.385	0.1818		113.7	0.762	86.6394	138.7	0.762	105.689	208.7	0.762	159.029					0.15975	1.16		0.01775	1.033	2.0175	0.991	4.01667	0.997
0.424	-5.66624	-5.50318	-4.83414	-5.08688		1.325	-0.03688	1.325	-0.0449	1.384	0.1748		114.2	0.761	86.9062	139.1	0.761	105.855	209.3	0.761	159.277					0.16	1.16		0.01778	1.033	2.0175	0.991	4.01667	0.997
0.423	-5.68662	-5.49809	-4.8372	-5.09197		1.324	-0.03716	1.324	-0.0439	1.383	0.1695		114.5	0.76	87.02	139.3	0.76	105.868	209.9	0.76	159.524					0.16025	1.16		0.01781	1.033	2.01778	0.991	4.01667	0.997
0.422	-5.67643	-5.50318	-4.82803	-5.09197		1.323	-0.03801	1.323	-0.0436	1.382	0.1637		114.7	0.759	87.0573	139.4	0.759	105.805	210.2	0.759	159.542					0.1605	1.16		0.01783	1.033	2.01778	0.991	4.01667	0.997
0.421	-5.67134	-5.49809	-4.82497	-5.09197		1.322	-0.03832	1.322	-0.04313	1.381	0.1581		115	0.758	87.17	139.6	0.758	105.817	210.6	0.758	159.635					0.16075	1.16		0.01786	1.033	2.01778	0.991	4.01667	0.997
0.42	-5.66624	-5.49809	-4.82344	-5.09197		1.321	-0.03867	1.321	-0.04224	1.38	0.1514		115.2	0.757	87.2064	139.8	0.757	105.829	210.8	0.757	159.576					0.161	1.16		0.01789	1.033	2.01778	0.991	4.01667	0.997
0.419	-5.65605	-5.50318	-4.82191	-5.0935		1.32	-0.03949	1.32	-0.04131	1.379	0.1458		115.6	0.756	87.3936	139.9	0.756	105.764	211.4	0.756	159.818					0.16125	1.16		0.01792	1.033	2.01778	0.991	4.01667	0.997
0.418	-5.66624	-5.49809	-4.82803	-5.0935		1.319	-0.03961	1.319	-0.04027	1.378	0.1403		115.7	0.755	87.3535	140.1	0.755	105.775	211.4	0.755	159.607					0.1615	1.16		0.01794	1.033	2.01778	0.991	4.01667	0.997
0.417	-5.66115	-5.50318	-4.82497	-5.09503		1.318	-0.04025	1.318	-0.03982	1.377	0.135		116.2	0.754	87.6148	140.4	0.754	105.862	211.7	0.754	159.622					0.16175	1.16		0.01797	1.033	2.01778	0.991	4.01667	0.997
0.416	-5.65605	-5.49299	-4.81987	-5.09503		1.317	-0.04076	1.317	-0.03969	1.376	0.1295		116.3	0.753	87.5739	140.5	0.753	105.796	211.8	0.753	159.485					0.162	1.16		0.018	1.033	2.01778	0.991	4.01667	0.997
0.415	-5.65096	-5.49809	-4.82344	-5.09554		1.316	-0.04109	1.316	-0.03779	1.375	0.1243		116.7	0.752	87.7584	140.8	0.752	105.882	212.2	0.752	159.574					0.16225	1.16		0.01803	1.033	2.01778	0.991	4.01667	0.997
0.414	-5.65605	-5.50318	-4.82191	-5.0935		1.315	-0.04178	1.315	-0.03732	1.374	0.1184		117.2	0.751	88.0172	141.2	0.751	106.041	212.5	0.751	159.588					0.1625	1.16		0.01806	1.033	2.01778	0.991	4.01667	0.997
0.413	-5.65605	-5.49299	-4.82803	-5.09503		1.314	-0.04224	1.314	-0.03606	1.373	0.1128		117.2	0.75	87.9	141.4	0.75	106.05	213.1	0.75	159.825					0.16275	1.16		0.01808	1.033	2.01806	0.991	4.01667	0.997
0.412	-5.65096	-5.49809	-4.82803	-5.09045		1.313	-0.04246	1.313	-0.03578	1.372	0.1074		117.7	0.749	88.1573	141.7	0.749	106.133	213.4	0.749	159.837					0.163	1.16		0.01811	1.033	2.01806	0.991	4.01667	0.997
0.411	-5.67134	-5.50318	-4.82803	-5.0935		1.312	-0.04313	1.312	-0.03485	1.371	0.102		117.8	0.748	88.1144	141.9	0.748	106.141	213.8	0.748	159.922					0.16325	1.16		0.01814	1.033	2.01806	0.991	4.01667	0.997
0.41	-5.66624	-5.49809	-4.8265	-5.09503		1.311	-0.04348	1.311	-0.03432	1.37	0.09716		118.2	0.747	88.2954	142.1	0.747	106.149	213.9	0.747	159.783					0.1635	1.16		0.01817	1.033	2.01806	0.991	4.01667	0.997
0.409	-5.66115	-5.49809	-4.82497	-5.09197		1.31	-0.04399	1.31	-0.03424	1.369	0.09223		118.3	0.746	88.2518	142.4	0.746	106.23	214.6	0.746	160.092					0.16375	1.16		0.01819	1.033	2.01806	0.991	4.01667	0.997
0.408	-5.65605	-5.49809	-4.82803	-5.0935		1.309	-0.04449	1.309	-0.03341	1.368	0.08746		118.7	0.745	88.4315	142.6	0.745	106.237	214.6	0.745	159.877					0.164	1.16		0.01822	1.033	2.01806	0.991	4.01667	0.997
0.407	-5.65096	-5.50828	-4.83108	-5.0935		1.308	-0.04473	1.308	-0.0323	1.367	0.08312		118.9	0.744	88.4616	142.8	0.744	106.243	214.9	0.744	159.886					0.16425	1.16		0.01825	1.033	2.01806	0.991	4.01667	0.997
0.406	-5.64586	-5.50318	-4.82803	-5.0935		1.307	-0.04552	1.307	-0.03215	1.366	0.07832		119.2	0.743	88.5656	143	0.743	106.249	215.1	0.743	159.819					0.1645	1.16		0.01828	1.033	2.01806	0.991	4.01667	0.997
0.405	-5.65096	-5.49809	-4.81987	-5.0935		1.306	-0.04584	1.306	-0.03134	1.365	0.07392		119.4	0.742	88.5948	143.3	0.742	106.329	215.3	0.742	159.753					0.16475	1.16		0.01831	1.033	2.01806	0.991	4.01667	0.997
0.404	-5.64586	-5.49809	-4.81987	-5.09503		1.305	-0.04611	1.305	-0.03076	1.364	0.06974		119.9	0.741	88.8459	143.7	0.741	106.482	215.7	0.741	159.834					0.165	1.16		0.01833	1.033	2.01806	0.991	4.01667	0.997
0.403	-5.64076	-5.50318	-4.81834	-5.0935		1.304	-0.04685	1.304	-0.03027	1.363	0.065		120.2	0.74	88.948	143.9	0.74	106.486	216.3	0.74	160.062					0.16525	1.16		0.01836	1.033	2.01833	0.991	4.01667	0.997
0.402	-5.64076	-5.49809	-4.82955	-5.09045		1.303	-0.04704	1.303	-0.02926	1.362	0.06118		120.5	0.739	89.0495	144.1	0.739	106.49	216.5	0.739	159.994					0.1655	1.16		0.01839	1.033	2.01833	0.991	4.01667	0.997
0.401	-5.65605	-5.50318	-4.83108	-5.08688		1.302	-0.04762	1.302	-0.02848	1.361	0.05724		120.7	0.738	89.0766	144.3	0.738	106.493	216.9	0.738	160.072					0.16575	1.16		0.01842	1.033	2.01833	0.99	4.01667	0.997
0.4	-5.65096	-5.50318	-4.82191	-5.0935		1.301	-0.0482	1.301	-0.02797	1.36	0.05333		121.1	0.737	89.2507	144.5	0.737	106.496	217.2	0.737	160.076					0.166	1.16		0.01844	1.033	2.01833	0.99	4.01667	0.997
0.399	-5.65096	-5.49809	-4.81987	-5.0935		1.3	-0.04805	1.3	-0.02829	1.359	0.05001		121.1	0.736	89.1296	144.8	0.736	106.573	217.7	0.736	160.227					0.16625	1.16		0.01847	1.033	2.01833	0.991	4.01667	0.997
0.398	-5.64076	-5.50318	-4.81987	-5.09197		1.299	-0.04914	1.299	-0.02685	1.358	0.04631		121.7	0.735	89.4495	145	0.735	106.575	217.7	0.735	160.01					0.1665	1.16		0.0185	1.033	2.01833	0.99	4.01667	0.997
0.397	-5.63567	-5.50318	-4.8107	-5.09045		1.298	-0.04938	1.298	-0.02579	1.357	0.04314		121.7	0.734	89.3278	145.2	0.734	106.577	218.1	0.734	160.085					0.16675	1.16		0.01853	1.033	2.01833	0.99	4.01667	0.997
0.396	-5.63567	-5.50318	-4.81376	-5.09197		1.297	-0.04969	1.297	-0.02545	1.356	0.04019		122.2	0.733	89.5726	145.4	0.733	106.578	218.2	0.733	159.941					0.167	1.16		0.01856	1.033	2.01833	0.99	4.01667	0.997
0.395	-5.64076	-5.49809	-4.81529	-5.09197		1.296	-0.05043	1.296	-0.02501	1.355	0.03674		122.1	0.732	89.3772	145.7	0.732	106.652	218.5	0.732	159.942					0.16725	1.16		0.01858	1.033	2.01833	0.99	4.01667	0.997
0.394	-5.64586	-5.51338	-4.81987	-5.09045		1.295	-0.05049	1.295	-0.02364	1.354	0.03413		122.8	0.731	89.7668	146.1	0.731	106.799	218.9	0.731	160.016					0.1675	1.16		0.01861	1.033	2.01833	0.99	4.01667	0.997
0.393	-5.64076	-5.50318	-4.81834	-5.09197		1.294	-0.05106	1.294	-0.02357	1.353	0.03096		123.3	0.73	90.009	146.4	0.73	106.872	219.5	0.73	160.235					0.16775	1.16		0.01864	1.033	2.01861	0.99	4.01667	0.997
0.392	-5.64076	-5.50828	-4.81987	-5.09045		1.293	-0.05157	1.293	-0.02319	1.352	0.02809		123.4	0.729	89.9586	146.6	0.729	106.871	219.8	0.729	160.234					0.168	1.16		0.01867	1.033	2.01861	0.99	4.01667	0.997
0.391	-5.64076	-5.51847	-4.81376	-5.09045		1.292	-0.05172	1.292	-0.02177	1.351	0.02579		123.7	0.728	90.0536	146.9	0.728	106.943	220.3	0.728	160.378					0.16825	1.16		0.01869	1.033	2.01861	0.99	4.01667	0.997
0.39	-5.63567	-5.51338	-4.80917	-5.09197		1.291	-0.05254	1.291	-0.02254	1.35	0.02286		123.9	0.727	90.0753	147.1	0.727	106.942	220.5	0.727	160.304					0.1685	1.16		0.01872	1.033	2.01861	0.99	4.01667	0.997
0.389	-5.64076	-5.50828	-4.80611	-5.09045		1.29	-0.05284	1.29	-0.02094	1.349	0.02043		124.2	0.726	90.1692	147.3	0.726	106.94	220.9	0.726	160.373					0.16875	1.159		0.01875	1.033	2.01861	0.99	4.01667	0.997
0.388	-5.63057	-5.50318	-4.80153	-5.08841		1.289	-0.05304	1.289	-0.02071	1.348	0.0184		124.4	0.725	90.19	147.6	0.725	107.01	221.1	0.725	160.298					0.169	1.16		0.01878	1.033	2.01861	0.99	4.01667	0.997
0.387	-5.63057	-5.49809	-4.80459	-5.08382		1.288	-0.05381	1.288	-0.02022	1.347	0.01631		124.7	0.724	90.2828	147.8	0.724	107.007	221.5	0.724	160.366					0.16925	1.16		0.01881	1.033	2.01861	0.99	4.01667	0.997
0.386	-5.63057	-5.50318	-4.80917	-5.08382		1.287	-0.05391	1.287	-0.01928	1.346	0.01409		124.9	0.723	90.3027	148	0.723	107.004	221.7	0.723	160.289					0.1695	1.16		0.01883	1.033	2.01861	0.99	4.01667	0.997
0.385	-5.63567	-5.50318	-4.80917	-5.08535		1.286	-0.05437	1.286	-0.02006	1.345	0.01252		125.2	0.722	90.3944	148.2	0.722	107	222.2	0.722	160.428					0.16975	1.16		0.01886	1.034	2.01861	0.99	4.01667	0.997
0.384	-5.63567	-5.50828	-4.80306	-5.08382		1.285	-0.05498	1.285	-0.01835	1.344	0.01052		125.8	0.721	90.7018	148.7	0.721	107.213	222.3	0.721	160.278					0.17	1.16		0.01889	1.034	2.01861	0.99	4.01667	0.997
0.383	-5.62548	-5.50828	-4.80611	-5.08229		1.284	-0.05513	1.284	-0.01852	1.343	0.00877		126.1	0.72	90.792	148.8	0.72	107.136	223.1	0.72	160.632					0.17025	1.159		0.01892	1.034	2.01889	0.99	4.01667	0.997
0.382	-5.63567	-5.50318	-4.80917	-5.08382		1.283	-0.0558	1.283	-0.01733	1.342	0.00717		126.2	0.719	90.7378	149.2	0.719	107.275	223.3	0.719	160.553					0.1705	1.16		0.01894	1.034	2.01889	0.99	4.01667	0.997
0.381	-5.65096	-5.50828	-4.80306	-5.08688		1.282	-0.0561	1.282	-0.01766	1.341	0.00556		126.7	0.718	90.9706	149.3	0.718	107.197	223.9	0.718	160.76					0.17075	1.16		0.01897	1.034	2.01889	0.99	4.01667	0.997
0.38	-5.64586	-5.50318	-4.79643	-5.08535		1.281	-0.0562	1.281	-0.01686	1.34	0.00498		126.7	0.717	90.8439	149.6	0.717	107.263	224.1	0.717	160.68					0.171	1.16		0.019	1.034	2.01889	0.99	4.01667	0.997
0.379	-5.63567	-5.50318	-4.80459	-5.08076		1.28	-0.05717	1.28	-0.01576	1.339	0.00303		127.3	0.716	91.1468	149.8	0.716	107.257	224.6	0.716	160.814					0.17125	1.16		0.01903	1.034	2.01889	0.99	4.01667	0.997
0.378	-5.63567	-5.50318	-4.80764	-5.07618		1.279	-0.05722	1.279	-0.01633	1.338	0.00241		127.3	0.715	91.0195	150	0.715	107.25	224.6	0.715	160.589					0.1715	1.16		0.01906	1.034	2.01889	0.99	4.01667	0.997
0.377	-5.63567	-5.50318	-4.80306	-5.07465		1.278	-0.05789	1.278	-0.01516	1.337	0.00133		127.8	0.714	91.2492	150.3	0.714	107.314	224.9	0.714	160.579					0.17175	1.16		0.01908	1.034	2.01889	0.99	4.01667	0.997
0.376	-5.63567	-5.50318	-4.80611	-5.06955		1.277	-0.05824	1.277	-0.0151	1.336	0.0003625		127.8	0.713	91.1214	150.5	0.713	107.306	225.2	0.713	160.568					0.172	1.16		0.01911	1.034	2.01889	0.99	4.01667	0.997
0.375	-5.62038	-5.49809	-4.80459	-5.07465		1.276	-0.05824	1.276	-0.01469	1.335	-0.0003607		128.3	0.712	91.3496	150.8	0.712	107.37	225.5	0.712	160.556					0.17225	1.16		0.01914	1.034	2.01889	0.99	4.01667	0.997
0.374	-5.61529	-5.50318	-4.79796	-5.07618		1.275	-0.05906	1.275	-0.01473	1.334	-0.0007455		128.9	0.711	91.6479	151.2	0.711	107.503	225.7	0.711	160.473					0.1725	1.16		0.01917	1.034	2.01889	0.99	4.01667	0.997
0.373	-5.61529	-5.51338	-4.79949	-5.08076		1.274	-0.05931	1.274	-0.01339	1.333	-0.00107		129	0.71	91.59	151.5	0.71	107.565	226.3	0.71	160.673					0.17275	1.16		0.01919	1.034	2.01917	0.99	4.01667	0.997
0.372	-5.61529	-5.50828	-4.80153	-5.08382		1.273	-0.05952	1.273	-0.01381	1.332	-0.0008655		129.4	0.709	91.7446	151.6	0.709	107.484	226.7	0.709	160.73					0.173	1.16		0.01922	1.034	2.01917	0.99	4.01667	0.997
0.371	-5.61019	-5.50828	-4.80306	-5.08382		1.272	-0.06028	1.272	-0.01358	1.331	-0.00151		129.5	0.708	91.686	151.9	0.708	107.545	227.1	0.708	160.787					0.17325	1.16		0.01925	1.034	2.01917	0.99	4.01667	0.997
0.37	-5.6051	-5.50318	-4.80459	-5.08382		1.271	-0.06079	1.271	-0.01342	1.33	-0.00139		129.8	0.707	91.7686	152.1	0.707	107.535	227.2	0.707	160.63					0.1735	1.16		0.01928	1.034	2.01917	0.99	4.01667	0.997
0.369	-5.61529	-5.50318	-4.80153	-5.08382		1.27	-0.06094	1.27	-0.01289	1.329	-0.00177		130.1	0.706	91.8506	152.3	0.706	107.524	227.5	0.706	160.615					0.17375	1.159		0.01931	1.034	2.01917	0.99	4.01667	0.997
0.368	-5.61019	-5.49809	-4.80153	-5.08382		1.269	-0.06145	1.269	-0.01234	1.328	-0.00177		130.3	0.705	91.8615	152.6	0.705	107.583	227.6	0.705	160.458					0.174	1.159		0.01933	1.034	2.01917	0.99	4.01667	0.997
0.367	-5.61019	-5.50318	-4.80306	-5.08382		1.268	-0.06145	1.268	-0.01204	1.327	-0.00136		130.5	0.704	91.872	152.8	0.704	107.571	228	0.704	160.512					0.17425	1.16		0.01936	1.034	2.01917	0.99	4.01667	0.997
0.366	-5.61019	-5.50828	-4.79185	-5.08535		1.267	-0.06196	1.267	-0.01191	1.326	-0.00138		130.8	0.703	91.9524	153.2	0.703	107.7	228.2	0.703	160.425					0.1745	1.16		0.01939	1.034	2.01917	0.99	4.01667	0.997
0.365	-5.6051	-5.50828	-4.7949	-5.08535		1.266	-0.06262	1.266	-0.01252	1.325	-0.0006254		131.1	0.702	92.0322	153.5	0.702	107.757	228.4	0.702	160.337					0.17475	1.16		0.01942	1.034	2.01917	0.99	4.01667	0.997
0.364	-5.6051	-5.50828	-4.79949	-5.08535		1.265	-0.06273	1.265	-0.01042	1.324	-0.0001822		131.6	0.701	92.2516	154.1	0.701	108.024	228.7	0.701	160.319					0.175	1.16		0.01944	1.034	2.01917	0.99	4.01667	0.997
0.363	-5.6051	-5.50828	-4.79643	-5.08535		1.264	-0.06339	1.264	-0.01157	1.323	4.553e-05		131.9	0.7	92.33	154.4	0.7	108.08	229.5	0.7	160.65					0.17525	1.16		0.01947	1.034	2.01944	0.99	4.01944	0.997
0.362	-5.61019	-5.50318	-4.79949	-5.08688		1.263	-0.06349	1.263	-0.0111	1.322	0.0001563		132.3	0.699	92.4777	154.7	0.699	108.135	229.8	0.699	160.63					0.1755	1.16		0.0195	1.034	2.01944	0.99	4.01944	0.997
0.361	-5.61019	-5.50318	-4.79949	-5.08229		1.262	-0.06395	1.262	-0.01071	1.321	0.0009104		132.4	0.698	92.4152	154.9	0.698	108.12	230.3	0.698	160.749					0.17575	1.16		0.01953	1.034	2.01944	0.99	4.01944	0.997
0.36	-5.6	-5.49809	-4.79032	-5.07924		1.261	-0.06441	1.261	-0.0103	1.32	0.0008642		132.8	0.697	92.5616	155.2	0.697	108.174	230.3	0.697	160.519					0.176	1.16		0.01956	1.034	2.01944	0.99	4.01944	0.997
0.359	-5.6051	-5.50828	-4.79032	-5.07924		1.26	-0.06451	1.26	-0.00926	1.319	0.00162		132.9	0.696	92.4984	155.4	0.696	108.158	230.7	0.696	160.567					0.17625	1.16		0.01958	1.034	2.01944	0.99	4.01944	0.997
0.358	-5.61529	-5.51338	-4.78879	-5.07924		1.259	-0.06532	1.259	-0.01016	1.318	0.00145		133.4	0.695	92.713	155.6	0.695	108.142	230.9	0.695	160.476					0.1765	1.16		0.01961	1.034	2.01944	0.99	4.01944	0.997
0.357	-5.61019	-5.50828	-4.7842	-5.08382		1.258	-0.06553	1.258	-0.01044	1.317	0.00112		133.4	0.694	92.5796	155.9	0.694	108.195	231.3	0.694	160.522					0.17675	1.16		0.01964	1.034	2.01944	0.99	4.01944	0.997
0.356	-5.6051	-5.50828	-4.79032	-5.08229		1.257	-0.06578	1.257	-0.00923	1.316	0.00121		134	0.693	92.862	156	0.693	108.108	231.7	0.693	160.568					0.177	1.16		0.01967	1.034	2.01944	0.99	4.01944	0.997
0.355	-5.6	-5.50828	-4.7842	-5.08229		1.256	-0.06645	1.256	-0.00907	1.315	0.0009596		134	0.692	92.728	156.3	0.692	108.16	232	0.692	160.544					0.17725	1.16		0.01969	1.034	2.01944	0.99	4.01944	0.997
0.354	-5.5949	-5.50828	-4.78726	-5.08229		1.255	-0.0665	1.255	-0.00859	1.314	0.000818		134.5	0.691	92.9395	156.6	0.691	108.211	232.2	0.691	160.45					0.1775	1.16		0.01972	1.034	2.01944	0.99	4.01944	0.997
0.353	-5.5949	-5.50828	-4.78064	-5.08229		1.254	-0.0669	1.254	-0.00884	1.313	0.0005934		135.1	0.69	93.219	156.8	0.69	108.192	233	0.69	160.77					0.17775	1.16		0.01975	1.034	2.01972	0.99	4.01944	0.997
0.352	-5.5949	-5.50318	-4.77911	-5.08229		1.253	-0.06746	1.253	-0.00895	1.312	0.0001533		135.2	0.689	93.1528	157	0.689	108.173	233.2	0.689	160.675					0.178	1.16		0.01978	1.034	2.01972	0.99	4.01944	0.997
0.351	-5.58981	-5.50318	-4.77758	-5.08535		1.252	-0.06762	1.252	-0.00783	1.311	-0.0003761		135.6	0.688	93.2928	157.3	0.688	108.222	233.5	0.688	160.648					0.17825	1.16		0.01981	1.034	2.01972	0.99	4.01944	0.997
0.35	-5.57962	-5.49809	-4.77299	-5.08382		1.251	-0.06823	1.251	-0.00872	1.31	-0.00136		135.8	0.687	93.2946	157.5	0.687	108.203	233.5	0.687	160.415					0.1785	1.16		0.01983	1.034	2.01972	0.99	4.01944	0.997
0.349	-5.57452	-5.50828	-4.77452	-5.08535		1.25	-0.06859	1.25	-0.00813	1.309	-0.00212		136	0.686	93.296	157.8	0.686	108.251	233.8	0.686	160.387					0.17875	1.16		0.01986	1.034	2.01972	0.99	4.01944	0.997
0.348	-5.57452	-5.50828	-4.77605	-5.08382		1.249	-0.06879	1.249	-0.00734	1.308	-0.00285		136.3	0.685	93.3655	158	0.685	108.23	234.2	0.685	160.427					0.179	1.16		0.01989	1.034	2.01972	0.99	4.01944	0.997
0.347	-5.57962	-5.50318	-4.77299	-5.08535		1.248	-0.06935	1.248	-0.00709	1.307	-0.00407		136.5	0.684	93.366	158.2	0.684	108.209	234.5	0.684	160.398					0.17925	1.16		0.01992	1.034	2.01972	0.99	4.01944	0.997
0.346	-5.57962	-5.50828	-4.77146	-5.08229		1.247	-0.0695	1.247	-0.00733	1.306	-0.00456		136.8	0.683	93.4344	158.4	0.683	108.187	234.8	0.683	160.368					0.1795	1.16		0.01994	1.034	2.01972	0.99	4.01944	0.997
0.345	-5.58471	-5.50828	-4.77452	-5.08076		1.246	-0.07001	1.246	-0.007	1.305	-0.00587		137.1	0.682	93.5022	158.6	0.682	108.165	234.9	0.682	160.202					0.17975	1.16		0.01997	1.034	2.01972	0.99	4.01944	0.997
0.344	-5.58981	-5.50828	-4.77452	-5.07771		1.245	-0.07027	1.245	-0.00711	1.304	-0.00713		137.6	0.681	93.7056	159.1	0.681	108.347	235.2	0.681	160.171					0.18	1.16		0.02	1.034	2.01972	0.99	4.01944	0.997
0.343	-5.58471	-5.51338	-4.77605	-5.07924		1.244	-0.07073	1.244	-0.00689	1.303	-0.00831		138	0.68	93.84	159.3	0.68	108.324	236	0.68	160.48					0.18025	1.16		0.02003	1.034	2.02	0.99	4.01944	0.997
0.342	-5.58981	-5.51338	-4.77452	-5.07618		1.243	-0.07118	1.243	-0.00651	1.302	-0.01027		138.1	0.679	93.7699	159.7	0.679	108.436	236	0.679	160.244					0.1805	1.16		0.02006	1.034	2.02	0.99	4.01944	0.997
0.341	-5.58981	-5.52357	-4.77146	-5.07465		1.242	-0.07134	1.242	-0.00614	1.301	-0.01138		138.7	0.678	94.0386	160	0.678	108.48	236.3	0.678	160.211					0.18075	1.16		0.02008	1.034	2.02	0.99	4.01944	0.997
0.34	-5.58471	-5.51338	-4.77605	-5.07618		1.241	-0.07164	1.241	-0.0066	1.3	-0.01264		138.7	0.677	93.8999	160.4	0.677	108.591	236.5	0.677	160.111					0.181	1.16		0.02011	1.034	2.02	0.99	4.01944	0.997
0.339	-5.58471	-5.51338	-4.76994	-5.07618		1.24	-0.07236	1.24	-0.00683	1.299	-0.01426		139.2	0.676	94.0992	160.8	0.676	108.701	236.8	0.676	160.077					0.18125	1.16		0.02014	1.034	2.02	0.99	4.01944	0.997
0.338	-5.57452	-5.51338	-4.76841	-5.07618		1.239	-0.07256	1.239	-0.00602	1.298	-0.01564		139.2	0.675	93.96	161.1	0.675	108.743	237.1	0.675	160.042					0.1815	1.16		0.02017	1.034	2.02	0.99	4.01944	0.997
0.337	-5.57452	-5.51338	-4.76688	-5.08076		1.238	-0.07282	1.238	-0.00642	1.297	-0.01703		139.8	0.674	94.2252	161.4	0.674	108.784	237.4	0.674	160.008					0.18175	1.16		0.02019	1.034	2.02	0.99	4.01944	0.997
0.336	-5.56943	-5.50828	-4.76382	-5.08229		1.237	-0.07332	1.237	-0.00665	1.296	-0.0188		139.8	0.673	94.0854	161.6	0.673	108.757	237.6	0.673	159.905					0.182	1.16		0.02022	1.034	2.02	0.99	4.01944	0.997
0.335	-5.56943	-5.51847	-4.76688	-5.08229		1.236	-0.07332	1.236	-0.00563	1.295	-0.02007		140.3	0.672	94.2816	162	0.672	108.864	237.8	0.672	159.802					0.18225	1.16		0.02025	1.034	2.02	0.99	4.01944	0.997
0.334	-5.56943	-5.51338	-4.76535	-5.07924		1.235	-0.07409	1.235	-0.00662	1.294	-0.02181		140.8	0.671	94.4768	162.5	0.671	109.037	238.3	0.671	159.899					0.1825	1.16		0.02028	1.034	2.02	0.99	4.01944	0.997
0.333	-5.57452	-5.50828	-4.76688	-5.07771		1.234	-0.07414	1.234	-0.00623	1.293	-0.02333		141	0.67	94.47	162.8	0.67	109.076	239.1	0.67	160.197					0.18275	1.16		0.02031	1.034	2.02028	0.99	4.01944	0.997
0.332	-5.56943	-5.50828	-4.76535	-5.08076		1.233	-0.0747	1.233	-0.00651	1.292	-0.02482		141.3	0.669	94.5297	163	0.669	109.047	239.2	0.669	160.025					0.183	1.159		0.02033	1.034	2.02028	0.99	4.01944	0.997
0.331	-5.56433	-5.49809	-4.76994	-5.07924		1.232	-0.07521	1.232	-0.00664	1.291	-0.02657		141.5	0.668	94.522	163.3	0.668	109.084	239.5	0.668	159.986					0.18325	1.16		0.02036	1.034	2.02028	0.99	4.01944	0.997
0.33	-5.55924	-5.50828	-4.77146	-5.07312		1.231	-0.07536	1.231	-0.00587	1.29	-0.02817		141.9	0.667	94.6473	163.5	0.667	109.055	239.6	0.667	159.813					0.1835	1.16		0.02039	1.034	2.02028	0.99	4.01944	0.997
0.329	-5.56943	-5.50828	-4.77146	-5.07465		1.23	-0.07572	1.23	-0.00604	1.289	-0.02965		142.1	0.666	94.6386	163.8	0.666	109.091	240.1	0.666	159.907					0.18375	1.16		0.02042	1.034	2.02028	0.99	4.01944	0.997
0.328	-5.56943	-5.50318	-4.77299	-5.07618		1.229	-0.07592	1.229	-0.00631	1.288	-0.03137		142.4	0.665	94.696	163.9	0.665	108.993	240.4	0.665	159.866					0.184	1.16		0.02044	1.034	2.02028	0.99	4.01944	0.997
0.327	-5.54904	-5.51338	-4.76535	-5.07771		1.228	-0.07633	1.228	-0.00654	1.287	-0.03275		142.6	0.664	94.6864	164.2	0.664	109.029	240.8	0.664	159.891					0.18425	1.159		0.02047	1.034	2.02028	0.99	4.01944	0.997
0.326	-5.55924	-5.50828	-4.76382	-5.07465		1.227	-0.07694	1.227	-0.00683	1.286	-0.03454		142.9	0.663	94.7427	164.5	0.663	109.064	240.9	0.663	159.717					0.1845	1.159		0.0205	1.034	2.02028	0.99	4.01944	0.997
0.325	-5.55924	-5.51338	-4.75567	-5.06803		1.226	-0.0772	1.226	-0.00673	1.285	-0.03611		143.2	0.662	94.7984	164.7	0.662	109.031	241.3	0.662	159.741					0.18475	1.159		0.02053	1.034	2.02028	0.99	4.01944	0.997
0.324	-5.54904	-5.51847	-4.75261	-5.07159		1.225	-0.07735	1.225	-0.00669	1.284	-0.03755		143.8	0.661	95.0518	165.3	0.661	109.263	241.8	0.661	159.83					0.185	1.159		0.02056	1.034	2.02028	0.99	4.01944	0.997
0.323	-5.55414	-5.51847	-4.7572	-5.07618		1.224	-0.07811	1.224	-0.00637	1.283	-0.03946		144	0.66	95.04	165.5	0.66	109.23	242.4	0.66	159.984					0.18525	1.159		0.02058	1.034	2.02056	0.99	4.01944	0.997
0.322	-5.56433	-5.51847	-4.74803	-5.07771		1.223	-0.07806	1.223	-0.00745	1.282	-0.04085		144.4	0.659	95.1596	165.8	0.659	109.262	242.4	0.659	159.742					0.1855	1.16		0.02061	1.034	2.02056	0.99	4.01944	0.997
0.321	-5.56433	-5.50828	-4.74955	-5.07771		1.222	-0.07857	1.222	-0.00718	1.281	-0.04245		144.5	0.658	95.081	165.9	0.658	109.162	242.8	0.658	159.762					0.18575	1.16		0.02064	1.034	2.02056	0.99	4.01944	0.997
0.32	-5.56433	-5.51847	-4.7465	-5.07618		1.221	-0.07903	1.221	-0.00742	1.28	-0.04408		145.1	0.657	95.3307	166.2	0.657	109.193	243	0.657	159.651					0.186	1.16		0.02067	1.034	2.02056	0.99	4.01944	0.997
0.319	-5.56433	-5.51338	-4.73682	-5.07618		1.22	-0.07898	1.22	-0.0075	1.279	-0.04562		145.1	0.656	95.1856	166.5	0.656	109.224	243.3	0.656	159.605					0.18625	1.16		0.02069	1.034	2.02056	0.99	4.01944	0.997
0.318	-5.55924	-5.51847	-4.74293	-5.07618		1.219	-0.07954	1.219	-0.00755	1.278	-0.04716		145.6	0.655	95.368	166.8	0.655	109.254	243.8	0.655	159.689					0.1865	1.16		0.02072	1.034	2.02056	0.99	4.01944	0.997
0.317	-5.54904	-5.51338	-4.7465	-5.07771		1.218	-0.08005	1.218	-0.0077	1.277	-0.04842		145.7	0.654	95.2878	167.2	0.654	109.349	244.2	0.654	159.707					0.18675	1.16		0.02075	1.034	2.02056	0.99	4.01944	0.997
0.316	-5.54904	-5.51338	-4.74497	-5.07618		1.217	-0.0801	1.217	-0.0081	1.276	-0.0503		146.2	0.653	95.4686	167.5	0.653	109.377	244.5	0.653	159.659					0.187	1.16		0.02078	1.034	2.02056	0.99	4.01944	0.997
0.315	-5.55414	-5.51338	-4.74497	-5.07924		1.216	-0.08076	1.216	-0.00871	1.275	-0.0518		146.2	0.652	95.3224	168	0.652	109.536	244.8	0.652	159.61					0.18725	1.16		0.02081	1.034	2.02056	0.99	4.01944	0.997
0.314	-5.54395	-5.50828	-4.74497	-5.08076		1.215	-0.08087	1.215	-0.00898	1.274	-0.05325		147	0.651	95.697	168.6	0.651	109.759	245.3	0.651	159.69					0.1875	1.16		0.02083	1.034	2.02056	0.99	4.01944	0.997
0.313	-5.54904	-5.50828	-4.74497	-5.07618		1.214	-0.08143	1.214	-0.00808	1.273	-0.05485		147.3	0.65	95.745	169	0.65	109.85	246.2	0.65	160.03					0.18775	1.16		0.02086	1.034	2.02083	0.99	4.01944	0.997
0.312	-5.53885	-5.51847	-4.74293	-5.07618		1.213	-0.08173	1.213	-0.00822	1.272	-0.05658		147.6	0.649	95.7924	169.4	0.649	109.941	246.2	0.649	159.784					0.188	1.16		0.02089	1.034	2.02083	0.99	4.01944	0.997
0.311	-5.54904	-5.51847	-4.7414	-5.07924		1.212	-0.08178	1.212	-0.00924	1.271	-0.05765		147.9	0.648	95.8392	169.6	0.648	109.901	246.6	0.648	159.797					0.18825	1.16		0.02092	1.034	2.02083	0.99	4.01944	0.997
0.31	-5.54395	-5.51847	-4.74497	-5.07924		1.211	-0.08255	1.211	-0.0091	1.27	-0.05938		148.1	0.647	95.8207	169.9	0.647	109.925	247	0.647	159.809					0.1885	1.16		0.02094	1.034	2.02083	0.99	4.01944	0.997
0.309	-5.53885	-5.51338	-4.7414	-5.07618		1.21	-0.0827	1.21	-0.01016	1.269	-0.06082		148.4	0.646	95.8664	170	0.646	109.82	247.4	0.646	159.82					0.18875	1.16		0.02097	1.034	2.02083	0.99	4.01944	0.997
0.308	-5.53376	-5.51338	-4.7414	-5.07465		1.209	-0.08285	1.209	-0.00978	1.268	-0.06208		148.7	0.645	95.9115	170.3	0.645	109.844	247.6	0.645	159.702					0.189	1.16		0.021	1.034	2.02083	0.99	4.01944	0.997
0.307	-5.53885	-5.50828	-4.74497	-5.07771		1.208	-0.08346	1.208	-0.01052	1.267	-0.06365		148.9	0.644	95.8916	170.5	0.644	109.802	247.8	0.644	159.583					0.18925	1.159		0.02103	1.034	2.02083	0.99	4.01944	0.997
0.306	-5.53885	-5.51847	-4.7465	-5.07924		1.207	-0.08377	1.207	-0.01034	1.266	-0.0651		149.2	0.643	95.9356	170.6	0.643	109.696	248.3	0.643	159.657					0.1895	1.159		0.02106	1.034	2.02083	0.99	4.01944	0.997
0.305	-5.53376	-5.51847	-4.74803	-5.07771		1.206	-0.08403	1.206	-0.0108	1.265	-0.06642		149.4	0.642	95.9148	170.9	0.642	109.718	248.5	0.642	159.537					0.18975	1.16		0.02108	1.034	2.02083	0.99	4.01944	0.997
0.304	-5.53376	-5.51338	-4.7465	-5.07618		1.205	-0.08443	1.205	-0.01132	1.264	-0.06799		150	0.641	96.15	171.2	0.641	109.739	249.1	0.641	159.673					0.19	1.16		0.02111	1.034	2.02083	0.99	4.01944	0.997
0.303	-5.53885	-5.51847	-4.73376	-5.07618		1.204	-0.08454	1.204	-0.01064	1.263	-0.0691		150.4	0.64	96.256	171.3	0.64	109.632	249.7	0.64	159.808					0.19025	1.16		0.02114	1.034	2.02111	0.99	4.01944	0.997
0.302	-5.53885	-5.51847	-4.72917	-5.07312		1.203	-0.08525	1.203	-0.01151	1.262	-0.07067		150.5	0.639	96.1695	171.4	0.639	109.525	249.7	0.639	159.558					0.1905	1.16		0.02117	1.035	2.02111	0.99	4.01944	0.997
0.301	-5.53376	-5.52866	-4.73223	-5.07465		1.202	-0.08545	1.202	-0.01197	1.261	-0.07212		151.1	0.638	96.4018	171.7	0.638	109.545	250.1	0.638	159.564					0.19075	1.16		0.02119	1.035	2.02111	0.99	4.01944	0.997
0.3	-5.52866	-5.52357	-4.7307	-5.07618		1.201	-0.08576	1.201	-0.01216	1.26	-0.07366		151	0.637	96.187	171.7	0.637	109.373	250.4	0.637	159.505					0.191	1.16		0.02122	1.035	2.02111	0.99	4.01944	0.997
0.299	-5.51338	-5.51338	-4.7307	-5.07771		1.2	-0.08632	1.2	-0.01331	1.259	-0.07504		151.7	0.636	96.4812	172	0.636	109.392	250.8	0.636	159.509					0.19125	1.16		0.02125	1.035	2.02111	0.99	4.01944	0.997
0.298	-5.52357	-5.52357	-4.72255	-5.08076		1.199	-0.08637	1.199	-0.01279	1.258	-0.07621		151.6	0.635	96.266	172	0.635	109.22	251	0.635	159.385					0.1915	1.16		0.02128	1.035	2.02111	0.99	4.01944	0.997
0.297	-5.53376	-5.51847	-4.72764	-5.07618		1.198	-0.08668	1.198	-0.01306	1.257	-0.07753		152.2	0.634	96.4948	172.2	0.634	109.175	251.4	0.634	159.388					0.19175	1.16		0.02131	1.035	2.02111	0.99	4.01944	0.997
0.296	-5.53376	-5.51847	-4.72255	-5.07465		1.197	-0.08713	1.197	-0.01394	1.256	-0.07904		152.2	0.633	96.3426	172.4	0.633	109.129	251.8	0.633	159.389					0.192	1.159		0.02133	1.035	2.02111	0.99	4.01944	0.997
0.295	-5.53376	-5.51847	-4.72102	-5.07465		1.196	-0.08734	1.196	-0.01383	1.255	-0.08009		152.8	0.632	96.5696	172.5	0.632	109.02	252.1	0.632	159.327					0.19225	1.159		0.02136	1.035	2.02111	0.99	4.01944	0.997
0.294	-5.52866	-5.52357	-4.71796	-5.07465		1.195	-0.088	1.195	-0.01466	1.254	-0.08154		153.3	0.631	96.7323	172.8	0.631	109.037	252.7	0.631	159.454					0.1925	1.159		0.02139	1.035	2.02111	0.99	4.01944	0.997
0.293	-5.52357	-5.52866	-4.71643	-5.07465		1.194	-0.0881	1.194	-0.01438	1.253	-0.08264		153.4	0.63	96.642	173	0.63	108.99	253	0.63	159.39					0.19275	1.159		0.02142	1.035	2.02139	0.99	4.01944	0.997
0.292	-5.51847	-5.52357	-4.72102	-5.07159		1.193	-0.08831	1.193	-0.01535	1.252	-0.08384		153.8	0.629	96.7402	173.3	0.629	109.006	253.1	0.629	159.2					0.193	1.159		0.02144	1.035	2.02139	0.99	4.01944	0.997
0.291	-5.53376	-5.51847	-4.72255	-5.07771		1.192	-0.08897	1.192	-0.01537	1.251	-0.08523		154	0.628	96.712	173.4	0.628	108.895	253.4	0.628	159.135					0.19325	1.159		0.02147	1.035	2.02139	0.99	4.01944	0.997
0.29	-5.53376	-5.50828	-4.71949	-5.07924		1.191	-0.08917	1.191	-0.01573	1.25	-0.08631		154.3	0.627	96.7461	173.8	0.627	108.973	253.8	0.627	159.133					0.1935	1.159		0.0215	1.035	2.02139	0.99	4.01944	0.997
0.289	-5.51338	-5.52357	-4.72102	-5.07924		1.19	-0.08943	1.19	-0.01581	1.249	-0.08745		154.4	0.626	96.6544	174	0.626	108.924	254.2	0.626	159.129					0.19375	1.159		0.02153	1.035	2.02139	0.99	4.01944	0.997
0.288	-5.51847	-5.52357	-4.71796	-5.07771		1.189	-0.08989	1.189	-0.01691	1.248	-0.08883		154.8	0.625	96.75	174.4	0.625	109	254.4	0.625	159					0.194	1.16		0.02156	1.035	2.02139	0.99	4.01944	0.997
0.287	-5.51338	-5.52357	-4.71338	-5.07924		1.188	-0.09004	1.188	-0.01686	1.247	-0.08991		155.1	0.624	96.7824	174.6	0.624	108.95	254.7	0.624	158.933					0.19425	1.16		0.02158	1.035	2.02139	0.99	4.01944	0.997
0.286	-5.51338	-5.52357	-4.71185	-5.08076		1.187	-0.0907	1.187	-0.01735	1.246	-0.09123		155.4	0.623	96.8142	175	0.623	109.025	255.3	0.623	159.052					0.1945	1.16		0.02161	1.035	2.02139	0.99	4.01944	0.997
0.285	-5.50318	-5.52866	-4.7149	-5.08076		1.186	-0.0909	1.186	-0.01808	1.245	-0.09234		155.7	0.622	96.8454	175.3	0.622	109.037	255.5	0.622	158.921					0.19475	1.16		0.02164	1.035	2.02139	0.99	4.01944	0.997
0.284	-5.49809	-5.52357	-4.70369	-5.08229		1.185	-0.09096	1.185	-0.01823	1.244	-0.09345		156.4	0.621	97.1244	176	0.621	109.296	256.1	0.621	159.038					0.195	1.16		0.02167	1.035	2.02139	0.99	4.01944	0.997
0.283	-5.49809	-5.52357	-4.70879	-5.08076		1.184	-0.09167	1.184	-0.01871	1.243	-0.09477		156.5	0.62	97.03	176.1	0.62	109.182	256.4	0.62	158.968					0.19525	1.16		0.02169	1.035	2.02167	0.99	4.01944	0.997
0.282	-5.50318	-5.52866	-4.71643	-5.07924		1.183	-0.09177	1.183	-0.01953	1.242	-0.09582		157	0.619	97.183	176.5	0.619	109.254	256.6	0.619	158.835					0.1955	1.16		0.02172	1.035	2.02167	0.99	4.01944	0.997
0.281	-5.51338	-5.52866	-4.71185	-5.07618		1.182	-0.09233	1.182	-0.01939	1.241	-0.09686		157	0.618	97.026	176.7	0.618	109.201	257.1	0.618	158.888					0.19575	1.16		0.02175	1.035	2.02167	0.99	4.01944	0.997
0.28	-5.50318	-5.52357	-4.70726	-5.07771		1.181	-0.09269	1.181	-0.02003	1.24	-0.09825		157.6	0.617	97.2392	176.9	0.617	109.147	257.4	0.617	158.816					0.196	1.16		0.02178	1.035	2.02167	0.99	4.01944	0.997
0.279	-5.50828	-5.52866	-4.70879	-5.08076		1.18	-0.09274	1.18	-0.02017	1.239	-0.09926		157.5	0.616	97.02	177.3	0.616	109.217	257.6	0.616	158.682					0.19625	1.16		0.02181	1.035	2.02167	0.99	4.01944	0.997
0.278	-5.49809	-5.51847	-4.70726	-5.08076		1.179	-0.09345	1.179	-0.02109	1.238	-0.1004		158.2	0.615	97.293	177.4	0.615	109.101	258.1	0.615	158.732					0.1965	1.159		0.02183	1.035	2.02167	0.99	4.01944	0.997
0.277	-5.50828	-5.52357	-4.70879	-5.07924		1.178	-0.0935	1.178	-0.02132	1.237	-0.1017		158.2	0.614	97.1348	177.7	0.614	109.108	258.4	0.614	158.658					0.19675	1.159		0.02186	1.035	2.02167	0.99	4.01944	0.997
0.276	-5.49809	-5.52357	-4.70879	-5.08076		1.177	-0.09361	1.177	-0.02185	1.236	-0.1026		158.8	0.613	97.3444	178	0.613	109.114	259.1	0.613	158.828					0.197	1.16		0.02189	1.035	2.02167	0.99	4.01944	0.997
0.275	-5.50828	-5.52866	-4.70573	-5.07618		1.176	-0.09468	1.176	-0.02242	1.235	-0.1038		158.9	0.612	97.2468	178.3	0.612	109.12	259.1	0.612	158.569					0.19725	1.16		0.02192	1.035	2.02167	0.99	4.01944	0.997
0.274	-5.51847	-5.52866	-4.70726	-5.07618		1.175	-0.09452	1.175	-0.02306	1.234	-0.1049		159.4	0.611	97.3934	178.9	0.611	109.308	259.8	0.611	158.738					0.1975	1.16		0.02194	1.035	2.02167	0.99	4.01944	0.997
0.273	-5.51338	-5.52866	-4.70726	-5.07924		1.174	-0.09483	1.174	-0.02295	1.233	-0.1059		159.8	0.61	97.478	179.3	0.61	109.373	260.1	0.61	158.661					0.19775	1.16		0.02197	1.035	2.02194	0.99	4.01944	0.997
0.272	-5.50318	-5.51847	-4.70217	-5.08076		1.173	-0.09544	1.173	-0.02342	1.232	-0.1071		160	0.609	97.44	179.6	0.609	109.376	260.4	0.609	158.584					0.198	1.16		0.022	1.035	2.02194	0.99	4.01944	0.997
0.271	-5.50318	-5.52866	-4.70369	-5.08076		1.172	-0.09529	1.172	-0.02446	1.231	-0.1079		160.3	0.608	97.4624	179.9	0.608	109.379	260.8	0.608	158.566					0.19825	1.16		0.02203	1.035	2.02194	0.99	4.01944	0.997
0.27	-5.49809	-5.52357	-4.69911	-5.08076		1.171	-0.0961	1.171	-0.02449	1.23	-0.109		160.5	0.607	97.4235	180.2	0.607	109.381	260.9	0.607	158.366					0.1985	1.16		0.02206	1.035	2.02194	0.99	4.01944	0.997
0.269	-5.49299	-5.52357	-4.69911	-5.08382		1.17	-0.09636	1.17	-0.02469	1.229	-0.1101		160.8	0.606	97.4448	180.5	0.606	109.383	261.2	0.606	158.287					0.19875	1.159		0.02208	1.035	2.02194	0.99	4.01944	0.997
0.268	-5.49299	-5.51847	-4.69605	-5.08382		1.169	-0.09702	1.169	-0.02502	1.228	-0.1112		161.1	0.605	97.4655	180.7	0.605	109.323	261.5	0.605	158.208					0.199	1.16		0.02211	1.035	2.02194	0.99	4.01944	0.997
0.267	-5.51847	-5.52357	-4.69605	-5.07771		1.168	-0.09732	1.168	-0.02594	1.227	-0.1123		161.4	0.604	97.4856	180.9	0.604	109.264	261.6	0.604	158.006					0.19925	1.16		0.02214	1.035	2.02194	0.99	4.01944	0.997
0.266	-5.50828	-5.52866	-4.69911	-5.07465		1.167	-0.09732	1.167	-0.0255	1.226	-0.1132		161.7	0.603	97.5051	181.2	0.603	109.264	262.2	0.603	158.107					0.1995	1.16		0.02217	1.035	2.02194	0.99	4.01944	0.997
0.265	-5.50318	-5.52357	-4.69452	-5.07312		1.166	-0.09748	1.166	-0.026	1.225	-0.1141		161.9	0.602	97.4638	181.4	0.602	109.203	262.3	0.602	157.905					0.19975	1.16		0.02219	1.035	2.02194	0.99	4.01944	0.997
0.264	-5.49809	-5.52357	-4.69605	-5.07618		1.165	-0.09829	1.165	-0.02661	1.224	-0.1152		162.5	0.601	97.6625	181.8	0.601	109.262	262.7	0.601	157.883					0.2	1.16		0.02222	1.035	2.02194	0.99	4.01944	0.997
0.263	-5.4879	-5.51847	-4.69758	-5.08076		1.164	-0.09814	1.164	-0.0273	1.223	-0.1159		163.1	0.6	97.86	182.2	0.6	109.32	263	0.6	157.8					0.20025	1.16		0.02225	1.035	2.02222	0.99	4.02222	0.997
0.262	-5.47261	-5.53376	-4.71032	-5.08382		1.163	-0.0988	1.163	-0.02723	1.222	-0.1171		163.1	0.599	97.6969	182.3	0.599	109.198	263.2	0.599	157.657					0.2005	1.16		0.02228	1.035	2.02222	0.99	4.02222	0.997
0.261	-5.47261	-5.53376	-4.69758	-5.08535		1.162	-0.09916	1.162	-0.02749	1.221	-0.1181		163.7	0.598	97.8926	182.5	0.598	109.135	263.6	0.598	157.633					0.20075	1.16		0.02231	1.035	2.02222	0.99	4.02222	0.997
0.26	-5.4879	-5.53376	-4.69758	-5.08535		1.161	-0.09906	1.161	-0.02746	1.22	-0.1189		163.5	0.597	97.6095	182.7	0.597	109.072	263.9	0.597	157.548					0.201	1.16		0.02233	1.035	2.02222	0.99	4.02222	0.997
0.259	-5.4828	-5.53376	-4.69605	-5.08382		1.16	-0.09997	1.16	-0.02771	1.219	-0.12		164.2	0.596	97.8632	182.9	0.596	109.008	264.1	0.596	157.404					0.20125	1.16		0.02236	1.035	2.02222	0.99	4.02222	0.997
0.258	-5.4828	-5.52866	-4.70064	-5.08535		1.159	-0.09987	1.159	-0.02849	1.218	-0.1208		164.2	0.595	97.699	183.1	0.595	108.945	264.3	0.595	157.258					0.2015	1.16		0.02239	1.035	2.02222	0.99	4.02222	0.997
0.257	-5.47261	-5.52866	-4.70217	-5.08688		1.158	-0.10033	1.158	-0.02803	1.217	-0.1216		164.9	0.594	97.9506	183.3	0.594	108.88	264.6	0.594	157.172					0.20175	1.16		0.02242	1.035	2.02222	0.99	4.02222	0.997
0.256	-5.47771	-5.52866	-4.69146	-5.08535		1.157	-0.10089	1.157	-0.02887	1.216	-0.1227		164.8	0.593	97.7264	183.6	0.593	108.875	265.2	0.593	157.264					0.202	1.16		0.02244	1.035	2.02222	0.99	4.02222	0.997
0.255	-5.49299	-5.53376	-4.68841	-5.08229		1.156	-0.10094	1.156	-0.02815	1.215	-0.1235		165.4	0.592	97.9168	183.7	0.592	108.75	265.1	0.592	156.939					0.20225	1.16		0.02247	1.035	2.02222	0.99	4.02222	0.997
0.254	-5.51338	-5.53376	-4.68484	-5.08076		1.155	-0.10166	1.155	-0.02901	1.214	-0.1246		165.9	0.591	98.0469	184.1	0.591	108.803	265.5	0.591	156.911					0.2025	1.16		0.0225	1.035	2.02222	0.99	4.02222	0.997
0.253	-5.49299	-5.53376	-4.68688	-5.08382		1.154	-0.10181	1.154	-0.02886	1.213	-0.1249		166.3	0.59	98.117	184.4	0.59	108.796	265.7	0.59	156.763					0.20275	1.16		0.02253	1.035	2.0225	0.99	4.02222	0.997
0.252	-5.4828	-5.53885	-4.68331	-5.08535		1.153	-0.10186	1.153	-0.02903	1.212	-0.1258		166.5	0.589	98.0685	184.6	0.589	108.729	266	0.589	156.674					0.203	1.16		0.02256	1.035	2.0225	0.99	4.02222	0.997
0.251	-5.47771	-5.52357	-4.68331	-5.08688		1.152	-0.10252	1.152	-0.02936	1.211	-0.1268		166.6	0.588	97.9608	184.8	0.588	108.662	266.3	0.588	156.584					0.20325	1.16		0.02258	1.035	2.0225	0.99	4.02222	0.997
0.25	-5.47771	-5.52866	-4.68841	-5.08688		1.151	-0.10273	1.151	-0.02908	1.21	-0.1273		166.9	0.587	97.9703	185	0.587	108.595	266.4	0.587	156.377					0.2035	1.16		0.02261	1.035	2.0225	0.99	4.02222	0.997
0.249	-5.47261	-5.52357	-4.68025	-5.08841		1.15	-0.10313	1.15	-0.02897	1.209	-0.128		167.3	0.586	98.0378	185.2	0.586	108.527	266.6	0.586	156.228					0.20375	1.16		0.02264	1.035	2.0225	0.99	4.02222	0.997
0.248	-5.47261	-5.51847	-4.68331	-5.08535		1.149	-0.10334	1.149	-0.0298	1.208	-0.1294		167.5	0.585	97.9875	185.5	0.585	108.517	266.9	0.585	156.137					0.204	1.16		0.02267	1.035	2.0225	0.99	4.02222	0.997
0.247	-5.46752	-5.52357	-4.68331	-5.08382		1.148	-0.1038	1.148	-0.02963	1.207	-0.13		167.8	0.584	97.9952	185.6	0.584	108.39	267.3	0.584	156.103					0.20425	1.16		0.02269	1.035	2.0225	0.99	4.02222	0.997
0.246	-5.47261	-5.53376	-4.68331	-5.08841		1.147	-0.10431	1.147	-0.03002	1.206	-0.131		168	0.583	97.944	185.9	0.583	108.38	267.8	0.583	156.127					0.2045	1.16		0.02272	1.035	2.0225	0.99	4.02222	0.997
0.245	-5.46752	-5.53376	-4.68025	-5.09045		1.146	-0.10415	1.146	-0.03018	1.205	-0.1317		168.5	0.582	98.067	186.1	0.582	108.31	267.9	0.582	155.918					0.20475	1.16		0.02275	1.035	2.0225	0.99	4.02222	0.997
0.244	-5.46242	-5.53885	-4.68331	-5.09197		1.145	-0.10482	1.145	-0.02977	1.204	-0.1324		169.2	0.581	98.3052	186.5	0.581	108.356	268.3	0.581	155.882					0.205	1.16		0.02278	1.035	2.0225	0.99	4.02222	0.997
0.243	-5.46242	-5.53885	-4.68331	-5.0935		1.144	-0.10538	1.144	-0.03022	1.203	-0.1335		169.2	0.58	98.136	186.7	0.58	108.286	268.9	0.58	155.962					0.20525	1.16		0.02281	1.035	2.02278	0.99	4.02222	0.997
0.242	-5.46242	-5.53376	-4.68025	-5.09197		1.143	-0.10553	1.143	-0.03005	1.202	-0.134		169.8	0.579	98.3142	187.1	0.579	108.331	269.2	0.579	155.867					0.2055	1.16		0.02283	1.035	2.02278	0.99	4.02222	0.997
0.241	-5.46242	-5.53885	-4.68025	-5.09045		1.142	-0.10583	1.142	-0.03041	1.201	-0.1351		169.6	0.578	98.0288	187.2	0.578	108.202	269.6	0.578	155.829					0.20575	1.16		0.02286	1.035	2.02278	0.99	4.02222	0.997
0.24	-5.46752	-5.52866	-4.68994	-5.09197		1.141	-0.10624	1.141	-0.03009	1.2	-0.1359		170.4	0.577	98.3208	187.4	0.577	108.13	269.9	0.577	155.732					0.206	1.16		0.02289	1.035	2.02278	0.99	4.02222	0.997
0.239	-5.47261	-5.53376	-4.69146	-5.09045		1.14	-0.10619	1.14	-0.02944	1.199	-0.1365		170.3	0.576	98.0928	187.7	0.576	108.115	270.1	0.576	155.578					0.20625	1.16		0.02292	1.035	2.02278	0.99	4.02222	0.997
0.238	-5.46242	-5.53885	-4.68994	-5.08382		1.139	-0.1069	1.139	-0.03018	1.198	-0.1374		170.9	0.575	98.2675	187.9	0.575	108.043	270.6	0.575	155.595					0.2065	1.16		0.02294	1.035	2.02278	0.99	4.02222	0.997
0.237	-5.45732	-5.53376	-4.68841	-5.08382		1.138	-0.10752	1.138	-0.02986	1.197	-0.1382		171	0.574	98.154	188.3	0.574	108.084	270.8	0.574	155.439					0.20675	1.16		0.02297	1.035	2.02278	0.99	4.02222	0.997
0.236	-5.45732	-5.52866	-4.68331	-5.08841		1.137	-0.10767	1.137	-0.0309	1.196	-0.1389		171.5	0.573	98.2695	188.4	0.573	107.953	271.4	0.573	155.512					0.207	1.16		0.023	1.035	2.02278	0.99	4.02222	0.997
0.235	-5.45732	-5.53376	-4.67873	-5.08841		1.136	-0.10818	1.136	-0.02903	1.195	-0.1398		171.7	0.572	98.2124	188.7	0.572	107.936	271.4	0.572	155.241					0.20725	1.16		0.02303	1.035	2.02278	0.99	4.02222	0.997
0.234	-5.45732	-5.53376	-4.67873	-5.08688		1.135	-0.10818	1.135	-0.02881	1.194	-0.1405		172.1	0.571	98.2691	189.3	0.571	108.09	271.7	0.571	155.141					0.2075	1.16		0.02306	1.035	2.02278	0.99	4.02222	0.997
0.233	-5.45732	-5.52357	-4.67873	-5.08841		1.134	-0.10848	1.134	-0.03021	1.193	-0.1408		172.4	0.57	98.268	189.5	0.57	108.015	272.4	0.57	155.268					0.20775	1.16		0.02308	1.035	2.02306	0.99	4.02222	0.997
0.232	-5.46242	-5.53376	-4.6772	-5.08688		1.133	-0.10894	1.133	-0.02895	1.192	-0.1418		172.7	0.569	98.2663	189.7	0.569	107.939	272.6	0.569	155.109					0.208	1.16		0.02311	1.035	2.02306	0.99	4.02222	0.997
0.231	-5.45732	-5.52357	-4.67414	-5.09045		1.132	-0.10899	1.132	-0.02911	1.191	-0.1424		173	0.568	98.264	189.9	0.568	107.863	273	0.568	155.064					0.20825	1.16		0.02314	1.035	2.02306	0.99	4.02222	0.997
0.23	-5.46242	-5.53376	-4.67108	-5.09045		1.131	-0.10996	1.131	-0.029	1.19	-0.1432		173.3	0.567	98.2611	190.3	0.567	107.9	273.2	0.567	154.904					0.2085	1.16		0.02317	1.035	2.02306	0.99	4.02222	0.997
0.229	-5.45732	-5.52866	-4.66446	-5.08688		1.13	-0.11011	1.13	-0.02964	1.189	-0.1439		173.6	0.566	98.2576	190.3	0.566	107.71	273.4	0.566	154.744					0.20875	1.16		0.02319	1.035	2.02306	0.99	4.02222	0.997
0.228	-5.44713	-5.53376	-4.66599	-5.08382		1.129	-0.11032	1.129	-0.02807	1.188	-0.1446		173.9	0.565	98.2535	190.7	0.565	107.746	273.9	0.565	154.754					0.209	1.16		0.02322	1.035	2.02306	0.99	4.02222	0.997
0.227	-5.44713	-5.52866	-4.66803	-5.08841		1.128	-0.11098	1.128	-0.02884	1.187	-0.1452		174.1	0.564	98.1924	190.9	0.564	107.668	274	0.564	154.536					0.20925	1.16		0.02325	1.035	2.02306	0.99	4.02222	0.997
0.226	-5.44713	-5.52357	-4.66803	-5.0935		1.127	-0.11093	1.127	-0.02821	1.186	-0.146		174.6	0.563	98.2998	191.2	0.563	107.646	274.8	0.563	154.712					0.2095	1.16		0.02328	1.036	2.02306	0.99	4.02222	0.997
0.225	-5.44713	-5.53376	-4.66955	-5.09503		1.126	-0.11129	1.126	-0.02799	1.185	-0.1464		174.5	0.562	98.069	191.4	0.562	107.567	274.8	0.562	154.438					0.20975	1.16		0.02331	1.036	2.02306	0.99	4.02222	0.997
0.224	-5.43694	-5.53885	-4.67567	-5.09503		1.125	-0.11195	1.125	-0.02806	1.184	-0.1472		175.2	0.561	98.2872	191.8	0.561	107.6	275.1	0.561	154.331					0.21	1.16		0.02333	1.036	2.02306	0.99	4.02222	0.997
0.223	-5.44204	-5.53885	-4.67108	-5.09503		1.124	-0.11195	1.124	-0.02763	1.183	-0.1478		175.9	0.56	98.504	192.2	0.56	107.632	275.6	0.56	154.336					0.21025	1.16		0.02336	1.036	2.02333	0.99	4.02222	0.997
0.222	-5.44204	-5.53885	-4.66803	-5.09554		1.123	-0.11266	1.123	-0.02714	1.182	-0.1485		175.7	0.559	98.2163	192.4	0.559	107.552	276	0.559	154.284					0.2105	1.16		0.02339	1.036	2.02333	0.99	4.02222	0.997
0.221	-5.45223	-5.53885	-4.67261	-5.09554		1.122	-0.11292	1.122	-0.02721	1.181	-0.1492		176.5	0.558	98.487	192.7	0.558	107.527	276.2	0.558	154.12					0.21075	1.16		0.02342	1.036	2.02333	0.99	4.02222	0.997
0.22	-5.44713	-5.53885	-4.67108	-5.09503		1.121	-0.11302	1.121	-0.02694	1.18	-0.1497		176.3	0.557	98.1991	192.9	0.557	107.445	276.5	0.557	154.011					0.211	1.16		0.02344	1.036	2.02333	0.99	4.02222	0.997
0.219	-5.44713	-5.53376	-4.67873	-5.09503		1.12	-0.11353	1.12	-0.02681	1.179	-0.1505		177.1	0.556	98.4676	193.1	0.556	107.364	276.9	0.556	153.956					0.21125	1.16		0.02347	1.036	2.02333	0.99	4.02222	0.997
0.218	-5.44713	-5.52866	-4.67567	-5.09554		1.119	-0.11404	1.119	-0.02622	1.178	-0.151		177.1	0.555	98.2905	193.4	0.555	107.337	277.3	0.555	153.901					0.2115	1.16		0.0235	1.036	2.02333	0.99	4.02222	0.997
0.217	-5.44713	-5.53376	-4.66803	-5.09045		1.118	-0.11424	1.118	-0.02625	1.177	-0.1516		177.6	0.554	98.3904	193.6	0.554	107.254	277.5	0.554	153.735					0.21175	1.16		0.02353	1.036	2.02333	0.99	4.02222	0.997
0.216	-5.44204	-5.53376	-4.66803	-5.08535		1.117	-0.1147	1.117	-0.02592	1.176	-0.1522		177.7	0.553	98.2681	193.9	0.553	107.227	277.8	0.553	153.623					0.212	1.16		0.02356	1.036	2.02333	0.99	4.02222	0.997
0.215	-5.43694	-5.54395	-4.66446	-5.08841		1.116	-0.1147	1.116	-0.02526	1.175	-0.1527		178.1	0.552	98.3112	194.2	0.552	107.198	277.7	0.552	153.29					0.21225	1.16		0.02358	1.036	2.02333	0.99	4.02222	0.997
0.214	-5.44204	-5.53885	-4.66293	-5.09503		1.115	-0.11546	1.115	-0.02521	1.174	-0.1532		178.8	0.551	98.5188	194.8	0.551	107.335	278	0.551	153.178					0.2125	1.16		0.02361	1.036	2.02333	0.99	4.02222	0.997
0.213	-5.43694	-5.53885	-4.6614	-5.0935		1.114	-0.11552	1.114	-0.02477	1.173	-0.1538		179	0.55	98.45	194.9	0.55	107.195	278.5	0.55	153.175					0.21275	1.16		0.02364	1.036	2.02361	0.99	4.02222	0.997
0.212	-5.44204	-5.53885	-4.66599	-5.09503		1.113	-0.11597	1.113	-0.02477	1.172	-0.1544		179.3	0.549	98.4357	195.3	0.549	107.22	278.7	0.549	153.006					0.213	1.16		0.02367	1.036	2.02361	0.99	4.02222	0.997
0.211	-5.44204	-5.53376	-4.66446	-5.0935		1.112	-0.11659	1.112	-0.0237	1.171	-0.1551		179.6	0.548	98.4208	195.4	0.548	107.079	278.9	0.548	152.837					0.21325	1.16		0.02369	1.036	2.02361	0.99	4.02222	0.997
0.21	-5.44204	-5.53376	-4.66293	-5.09554		1.111	-0.11674	1.111	-0.02391	1.17	-0.1556		179.8	0.547	98.3506	195.5	0.547	106.939	279.3	0.547	152.777					0.2135	1.16		0.02372	1.036	2.02361	0.99	4.02222	0.997
0.209	-5.44204	-5.53885	-4.65682	-5.09554		1.11	-0.1171	1.11	-0.02248	1.169	-0.1558		180.3	0.546	98.4438	195.8	0.546	106.907	279.4	0.546	152.552					0.21375	1.16		0.02375	1.036	2.02361	0.99	4.02222	0.997
0.208	-5.43694	-5.53376	-4.65987	-5.10064		1.109	-0.11761	1.109	-0.02287	1.168	-0.1568		180.4	0.545	98.318	196	0.545	106.82	280	0.545	152.6					0.214	1.16		0.02378	1.036	2.02361	0.99	4.02222	0.997
0.207	-5.43694	-5.53885	-4.65987	-5.10064		1.108	-0.11761	1.108	-0.02254	1.167	-0.1572		181	0.544	98.464	196.3	0.544	106.787	280.1	0.544	152.374					0.21425	1.16		0.02381	1.036	2.02361	0.99	4.02222	0.997
0.206	-5.43694	-5.54395	-4.66446	-5.09554		1.107	-0.11837	1.107	-0.02226	1.166	-0.1576		181	0.543	98.283	196.4	0.543	106.645	280.6	0.543	152.366					0.2145	1.16		0.02383	1.036	2.02361	0.99	4.02222	0.997
0.205	-5.43694	-5.54395	-4.67108	-5.10064		1.106	-0.11862	1.106	-0.02228	1.165	-0.1583		181.6	0.542	98.4272	196.9	0.542	106.72	280.6	0.542	152.085					0.21475	1.16		0.02386	1.036	2.02361	0.99	4.02222	0.997
0.204	-5.44204	-5.54395	-4.67261	-5.10064		1.105	-0.11888	1.105	-0.02116	1.164	-0.1589		182.3	0.541	98.6243	197.4	0.541	106.793	281	0.541	152.021					0.215	1.16		0.02389	1.036	2.02361	0.99	4.02222	0.997
0.203	-5.44204	-5.53885	-4.66955	-5.10064		1.104	-0.11959	1.104	-0.02164	1.163	-0.1593		181.9	0.54	98.226	197.8	0.54	106.812	281.7	0.54	152.118					0.21525	1.16		0.02392	1.036	2.02389	0.99	4.02222	0.997
0.202	-5.44204	-5.54395	-4.66955	-5.10064		1.103	-0.11964	1.103	-0.02097	1.162	-0.1601		182.8	0.539	98.5292	197.9	0.539	106.668	282.1	0.539	152.052					0.2155	1.16		0.02394	1.036	2.02389	0.99	4.02222	0.997
0.201	-5.44713	-5.54395	-4.67414	-5.10064		1.102	-0.12	1.102	-0.0205	1.161	-0.1606		182.7	0.538	98.2926	198.3	0.538	106.685	282.2	0.538	151.824					0.21575	1.16		0.02397	1.036	2.02389	0.99	4.02222	0.997
0.2	-5.43694	-5.54395	-4.6772	-5.10064		1.101	-0.12056	1.101	-0.02038	1.16	-0.1613		183.3	0.537	98.4321	198.5	0.537	106.594	282.6	0.537	151.756					0.216	1.16		0.024	1.036	2.02389	0.99	4.02222	0.997
0.199	-5.44204	-5.54904	-4.67261	-5.09503		1.1	-0.12061	1.1	-0.01975	1.159	-0.1616		183.4	0.536	98.3024	198.7	0.536	106.503	282.9	0.536	151.634					0.21625	1.16		0.02403	1.036	2.02389	0.99	4.02222	0.997
0.198	-5.43694	-5.53885	-4.67414	-5.09554		1.099	-0.12143	1.099	-0.02005	1.158	-0.1622		184.1	0.535	98.4935	198.9	0.535	106.412	283.4	0.535	151.619					0.2165	1.16		0.02406	1.036	2.02389	0.99	4.02222	0.997
0.197	-5.42675	-5.54904	-4.67414	-5.10573		1.098	-0.12158	1.098	-0.01953	1.157	-0.1628		184.1	0.534	98.3094	199.2	0.534	106.373	283.4	0.534	151.336					0.21675	1.16		0.02408	1.036	2.02389	0.99	4.02222	0.997
0.196	-5.43185	-5.54904	-4.66293	-5.10573		1.097	-0.12183	1.097	-0.01922	1.156	-0.1631		184.5	0.533	98.3385	199.5	0.533	106.334	283.7	0.533	151.212					0.217	1.16		0.02411	1.036	2.02389	0.99	4.02222	0.997
0.195	-5.43694	-5.54904	-4.6614	-5.10573		1.096	-0.12245	1.096	-0.01897	1.155	-0.1637		184.7	0.532	98.2604	199.6	0.532	106.187	283.7	0.532	150.928					0.21725	1.16		0.02414	1.036	2.02389	0.99	4.02222	0.997
0.194	-5.43694	-5.54395	-4.66599	-5.10064		1.095	-0.12255	1.095	-0.01856	1.154	-0.1641		185.2	0.531	98.3412	200.1	0.531	106.253	284.1	0.531	150.857					0.2175	1.16		0.02417	1.036	2.02389	0.99	4.02222	0.997
0.193	-5.43185	-5.54904	-4.66293	-5.10064		1.094	-0.1229	1.094	-0.01818	1.153	-0.1645		185.5	0.53	98.315	200.3	0.53	106.159	284.4	0.53	150.732					0.21775	1.16		0.02419	1.036	2.02417	0.99	4.02222	0.997
0.192	-5.43694	-5.54395	-4.65987	-5.10573		1.093	-0.12377	1.093	-0.01838	1.152	-0.165		185.9	0.529	98.3411	200.7	0.529	106.17	284.8	0.529	150.659					0.218	1.16		0.02422	1.036	2.02417	0.99	4.02222	0.997
0.191	-5.42675	-5.54904	-4.66446	-5.10573		1.092	-0.12377	1.092	-0.01714	1.151	-0.1654		186.2	0.528	98.3136	200.9	0.528	106.075	284.9	0.528	150.427					0.21825	1.16		0.02425	1.036	2.02417	0.99	4.02222	0.997
0.19	-5.43185	-5.54904	-4.65987	-5.11083		1.091	-0.12438	1.091	-0.01779	1.15	-0.166		186.4	0.527	98.2328	201.1	0.527	105.98	285.3	0.527	150.353					0.2185	1.16		0.02428	1.036	2.02417	0.99	4.02222	0.997
0.189	-5.43694	-5.54904	-4.65682	-5.11083		1.09	-0.12464	1.09	-0.01717	1.149	-0.1666		186.6	0.526	98.1516	201.4	0.526	105.936	285.6	0.526	150.226					0.21875	1.16		0.02431	1.036	2.02417	0.99	4.02222	0.997
0.188	-5.43185	-5.54904	-4.65834	-5.11083		1.089	-0.12479	1.089	-0.01708	1.148	-0.1669		187.1	0.525	98.2275	201.7	0.525	105.892	286.2	0.525	150.255					0.219	1.16		0.02433	1.036	2.02417	0.99	4.02222	0.997
0.187	-5.42675	-5.55414	-4.65376	-5.11083		1.088	-0.1255	1.088	-0.01691	1.147	-0.1674		187.2	0.524	98.0928	201.9	0.524	105.796	286.3	0.524	150.021					0.21925	1.16		0.02436	1.036	2.02417	0.99	4.02222	0.997
0.186	-5.43185	-5.54904	-4.65223	-5.10064		1.087	-0.12566	1.087	-0.01651	1.146	-0.1679		187.8	0.523	98.2194	202.2	0.523	105.751	286.8	0.523	149.996					0.2195	1.16		0.02439	1.036	2.02417	0.99	4.02222	0.997
0.185	-5.43185	-5.54904	-4.65529	-5.10573		1.086	-0.12622	1.086	-0.01661	1.145	-0.1683		187.7	0.522	97.9794	202.4	0.522	105.653	286.9	0.522	149.762					0.21975	1.16		0.02442	1.036	2.02417	0.99	4.02222	0.997
0.184	-5.44713	-5.55414	-4.65529	-5.10573		1.085	-0.12688	1.085	-0.01604	1.144	-0.1686		188.3	0.521	98.1043	203	0.521	105.763	287.4	0.521	149.735					0.22	1.16		0.02444	1.036	2.02417	0.99	4.02222	0.997
0.183	-5.43694	-5.55414	-4.65987	-5.10573		1.084	-0.12668	1.084	-0.01626	1.143	-0.1691		189.1	0.52	98.332	203.4	0.52	105.768	288.4	0.52	149.968					0.22025	1.16		0.02447	1.036	2.02444	0.99	4.02222	0.997
0.182	-5.43694	-5.54904	-4.6614	-5.10573		1.083	-0.12749	1.083	-0.01556	1.142	-0.1697		188.9	0.519	98.0391	203.7	0.519	105.72	288.5	0.519	149.732					0.2205	1.16		0.0245	1.036	2.02444	0.99	4.02222	0.997
0.181	-5.44204	-5.55414	-4.65834	-5.10573		1.082	-0.12769	1.082	-0.01576	1.141	-0.1701		189.5	0.518	98.161	204.1	0.518	105.724	288.8	0.518	149.598					0.22075	1.16		0.02453	1.036	2.02444	0.99	4.02222	0.997
0.18	-5.43694	-5.54904	-4.65834	-5.10573		1.081	-0.128	1.081	-0.0151	1.14	-0.1703		189.4	0.517	97.9198	204.4	0.517	105.675	289.4	0.517	149.62					0.221	1.16		0.02456	1.036	2.02444	0.99	4.02222	0.997
0.179	-5.43185	-5.54395	-4.65223	-5.11083		1.08	-0.12871	1.08	-0.01501	1.139	-0.1709		190.1	0.516	98.0916	204.8	0.516	105.677	289.6	0.516	149.434					0.22125	1.16		0.02458	1.036	2.02444	0.991	4.02222	0.997
0.178	-5.41656	-5.53376	-4.65682	-5.11083		1.079	-0.12892	1.079	-0.01538	1.138	-0.1713		190.1	0.515	97.9015	205.2	0.515	105.678	290.3	0.515	149.505					0.2215	1.16		0.02461	1.036	2.02444	0.99	4.02222	0.997
0.177	-5.42675	-5.54904	-4.6614	-5.10573		1.078	-0.12938	1.078	-0.01532	1.137	-0.1718		190.7	0.514	98.0198	205.4	0.514	105.576	290.2	0.514	149.163					0.22175	1.16		0.02464	1.036	2.02444	0.99	4.02222	0.997
0.176	-5.43185	-5.54904	-4.65834	-5.10573		1.077	-0.12989	1.077	-0.0146	1.136	-0.1722		190.8	0.513	97.8804	205.9	0.513	105.627	290.5	0.513	149.026					0.222	1.16		0.02467	1.036	2.02444	0.99	4.02222	0.997
0.175	-5.44204	-5.54904	-4.6614	-5.10573		1.076	-0.12983	1.076	-0.01443	1.135	-0.1725		191.2	0.512	97.8944	206.1	0.512	105.523	290.7	0.512	148.838					0.22225	1.16		0.02469	1.036	2.02444	0.99	4.02222	0.997
0.174	-5.43694	-5.54904	-4.65376	-5.10573		1.075	-0.1306	1.075	-0.0137	1.134	-0.173		191.7	0.511	97.9587	206.8	0.511	105.675	290.9	0.511	148.65					0.2225	1.16		0.02472	1.036	2.02444	0.99	4.02222	0.997
0.173	-5.42166	-5.54904	-4.65834	-5.11083		1.074	-0.13096	1.074	-0.01441	1.133	-0.1734		192	0.51	97.92	207	0.51	105.57	291.6	0.51	148.716					0.22275	1.16		0.02475	1.036	2.02472	0.99	4.02222	0.996
0.172	-5.41146	-5.54904	-4.6614	-5.11592		1.073	-0.13131	1.073	-0.01435	1.132	-0.1735		192.2	0.509	97.8298	207.4	0.509	105.567	291.8	0.509	148.526					0.223	1.16		0.02478	1.036	2.02472	0.991	4.02222	0.996
0.171	-5.40127	-5.55414	-4.6614	-5.11592		1.072	-0.13203	1.072	-0.01413	1.131	-0.1741		192.6	0.508	97.8408	207.6	0.508	105.461	292.1	0.508	148.387					0.22325	1.16		0.02481	1.036	2.02472	0.99	4.02222	0.997
0.17	-5.41146	-5.55414	-4.66293	-5.11592		1.071	-0.13213	1.071	-0.01351	1.13	-0.1746		192.7	0.507	97.6989	207.9	0.507	105.405	292.5	0.507	148.298					0.2235	1.16		0.02483	1.036	2.02472	0.99	4.02222	0.997
0.169	-5.41146	-5.54904	-4.65987	-5.11592		1.07	-0.13254	1.07	-0.01358	1.129	-0.1749		193.3	0.506	97.8098	208.2	0.506	105.349	292.7	0.506	148.106					0.22375	1.16		0.02486	1.036	2.02472	0.991	4.02222	0.997
0.168	-5.41656	-5.55414	-4.66446	-5.11592		1.069	-0.1331	1.069	-0.01444	1.128	-0.1753		193.2	0.505	97.566	208.3	0.505	105.192	293.1	0.505	148.016					0.224	1.16		0.02489	1.036	2.02472	0.991	4.02222	0.997
0.167	-5.41146	-5.55924	-4.66955	-5.11592		1.068	-0.13325	1.068	-0.01334	1.127	-0.1756		193.9	0.504	97.7256	208.6	0.504	105.134	292.9	0.504	147.622					0.22425	1.16		0.02492	1.036	2.02472	0.991	4.02222	0.997
0.166	-5.41146	-5.55414	-4.67261	-5.11592		1.067	-0.13396	1.067	-0.01366	1.126	-0.176		193.8	0.503	97.4814	208.8	0.503	105.026	293.3	0.503	147.53					0.2245	1.16		0.02494	1.036	2.02472	0.99	4.02222	0.997
0.165	-5.41146	-5.54904	-4.6772	-5.12102		1.066	-0.13462	1.066	-0.01369	1.125	-0.1762		194.6	0.502	97.6892	208.9	0.502	104.868	293.3	0.502	147.237					0.22475	1.16		0.02497	1.036	2.02472	0.991	4.02222	0.996
			-4.6772	-5.12102		1.065	-0.13462	1.065	-0.01303	1.124	-0.1764		195.2	0.501	97.7952	209.4	0.501	104.909	293.7	0.501	147.144					0.225	1.16		0.025	1.036	2.02472	0.991	4.02222	0.996
						1.064	-0.13554	1.064	-0.01369	1.123	-0.1769		195.1	0.5	97.55	209.6	0.5	104.8	294.1	0.5	147.05					0.22525	1.16		0.02503	1.036	2.025	0.991	4.025	0.997
						1.063	0.02513	1.063	-0.0137	1.122	-0.1772		195.8	0.499	97.7042	209.8	0.499	104.69	294.3	0.499	146.856					0.2255	1.16		0.02506	1.036	2.025	0.991	4.025	0.997
						1.062	0.02251	1.062	-0.01309	1.121	-0.1773		195.8	0.498	97.5084	210.1	0.498	104.63	294.5	0.498	146.661					0.22575	1.16		0.02508	1.036	2.025	0.991	4.025	0.997
						1.061	0.01989	1.061	-0.01334	1.12	-0.1779		196.2	0.497	97.5114	210.2	0.497	104.469	295.2	0.497	146.714					0.226	1.16		0.02511	1.036	2.025	0.991	4.025	0.997
						1.06	0.01791	1.06	-0.01372	1.119	-0.1781		196.4	0.496	97.4144	210.7	0.496	104.507	295.3	0.496	146.469					0.22625	1.16		0.02514	1.036	2.025	0.991	4.025	0.997
						1.059	0.01601	1.059	-0.01323	1.118	-0.1785		196.7	0.495	97.3665	211	0.495	104.445	295.8	0.495	146.421					0.2265	1.16		0.02517	1.036	2.025	0.991	4.025	0.997
						1.058	0.01447	1.058	-0.01323	1.117	-0.1787		197.1	0.494	97.3674	211.2	0.494	104.333	295.7	0.494	146.076					0.22675	1.16		0.02519	1.036	2.025	0.991	4.025	0.996
						1.057	0.01304	1.057	-0.01319	1.116	-0.179		197.4	0.493	97.3182	211.5	0.493	104.269	296.3	0.493	146.076					0.227	1.16		0.02522	1.036	2.025	0.991	4.025	0.997
						1.056	0.01158	1.056	-0.01347	1.115	-0.1795		197.5	0.492	97.17	211.9	0.492	104.255	296.5	0.492	145.878					0.22725	1.16		0.02525	1.036	2.025	0.991	4.025	0.997
						1.055	0.01028	1.055	-0.0135	1.114	-0.1797		198.1	0.491	97.2671	212.4	0.491	104.288	296.8	0.491	145.729					0.2275	1.16		0.02528	1.036	2.025	0.991	4.025	0.996
						1.054	0.00928	1.054	-0.01254	1.113	-0.18		198.6	0.49	97.314	212.6	0.49	104.174	297.4	0.49	145.726					0.22775	1.16		0.02531	1.036	2.02528	0.991	4.025	0.996
[truncated: 1,047,664+ more rows]

## Sheet: Fig.5
Fig.5e							Fig.5f
[truncated: 43 more rows]

## Sheet: Fig.S2-S4
Fig.S2d							Fig.S3d							Fig.S4d
[truncated: 86 more rows]

## Sheet: Fig.S5-S8
Fig.S5			Fig.S6							Fig.S7							Fig.S8
[truncated: 6,871 more rows]

[truncated: 20 more sheets: Fig.S9, Fig.10, Fig.S12, Fig.S13, Fig.S14, Fig.S15, Fig.S16, Fig.S17, Fig.S18, Fig.S19, Fig.S20, Fig.S21, Fig.S22, Fig.S23, Fig.S24, Fig.S25, Fig.S27, Fig.S28, Fig.29, Fig.S31]
